# Supplementary material for: Formamidinium iodide: crystal structure and phase transitions
Source: Acta Crystallogr E Crystallogr Commun. 2017 Mar 24;73(Pt 4):569–72. doi: 10.1107/S205698901700425X (PMC5382624; doi:10.1107/S205698901700425X)
Supplement: Supplementary file 1 [file e-73-00569-sup1.cif]

##############################################################################
#                                                                            #
# This CIF contains the data in a paper accepted for publication in          #
# Acta Crystallographica Section E. It conforms to the requirements of       #
# Notes for Authors for Acta Crystallographica Section E, and has been       #
# peer reviewed under the auspices of the IUCr Commission on Journals.       #
#                                                                            #
# Full details of the Crystallographic Information File format               #
# are given in the paper "The Crystallographic Information File (CIF):       #
# a New Standard Archive File for Crystallography" by S. R. Hall, F. H.      #
# Allen and I. D. Brown [Acta Cryst. (1991), A47, 655-685].                  #
#                                                                            #
# The current version of the core CIF dictionary is obtainable from          #
# ftp://ftp.iucr.org/pub/cif_core.dic.                                       #
#                                                                            #
# Software is freely available for graphical display of the structure(s)     #
# in this CIF. For information consult the CIF software page                 #
# http://www.iucr.org/resources/cif/software.                                #
#                                                                            #
# This file may be used for bona fide research purposes within the           #
# scientific community so long as proper attribution is given to the journal # 
# article from which it was obtained.                                        #
#                                                                            #
##############################################################################
data_global
_audit_creation_method
                       'from SHELXL97 CIF aIt is very nd IUCr SHELXL97-template'
_journal_date_recd_electronic     2017-03-09
_journal_date_accepted     2017-03-16
_journal_name_full     'Acta Crystallographica, Section E'
_journal_year     2017
_journal_volume     73
_journal_issue      4
_journal_page_first     569
_journal_page_last     572
_journal_paper_category     GO
_journal_paper_doi     10.1107/S205698901700425X
_journal_coeditor_code     LH5840
_publ_contact_author_name     'Alexey B. Tarasov'
_publ_contact_author_address
;
Faculty of Materials Science,
Lomonosov Moscow State University,
Lenin Hills, 119991 Moscow, Russia
;
_publ_contact_author_email     'alexey.bor.tarasov@gmail.com'
_publ_contact_author_fax     '+7-495-4339588'
_publ_contact_author_phone     '+7-495-9550976'
_publ_section_title
;
Formamidinium iodide: crystal structure and phase transitions
;
_publ_section_title_footnote     .
loop_
    _publ_author_name
    _publ_author_footnote
    _publ_author_address
    'Andrey A. Petrov' .
;
Department of Materials Science,
Lomonosov Moscow State University,
Lenin Hills, 119991 Moscow, Russian Federation
;
    'Eugene A. Goodilin' .
;
Department of Materials Science,
Lomonosov Moscow State University,
Lenin Hills, 119991 Moscow, Russian Federation
Department of Chemistry,
Lomonosov Moscow State University,
Lenin Hills, 119991 Moscow, Russian Federation
;
    'Alexey B. Tarasov' .
;
Department of Materials Science,
Lomonosov Moscow State University,
Lenin Hills, 119991 Moscow, Russian Federation
Department of Chemistry,
Lomonosov Moscow State University,
Lenin Hills, 119991 Moscow, Russian Federation
;
    'Vladimir A. Lazarenko' .
;
National Research Centre `Kurchatov Institute',
1 Acad. Kurchatov Sq., Moscow 123182, Russian Federation
;
    'Pavel V. Dorovatovskii' .
;
National Research Centre `Kurchatov Institute',
1 Acad. Kurchatov Sq., Moscow 123182, Russian Federation
;
    'Victor N. Khrustalev' .
;
Inorganic Chemistry Department,
Peoples' Friendship University of Russia (RUDN University),
6 Miklukho-Maklay St., Moscow 117198, Russian Federation
X-Ray Structural Centre,
A.N. Nesmeyanov Institute of Organoelement Compounds,
Russian Academy of Sciences,
28 Vavilov St., B-334, Moscow 119991, Russian Federation
;
_publ_section_synopsis
;
Crystal structure, thermal behaviour and phase transitions of formamidinium
iodide were studied by DTG, DSC, powder diffraction and X-ray crystallography.
;
data_I
_audit_creation_method     SHELXL-2015
_chemical_name_systematic
;
Formamidinium iodide
;
_chemical_name_common     ?
_chemical_formula_moiety     'C H5 N2 +, I -'
_chemical_formula_sum     'C H5 I N2'
_chemical_formula_iupac     'C H5 N2 +, I -'
_chemical_formula_weight     171.97
_chemical_melting_point     ?
_shelx_space_group_comment
;
The symmetry employed for this shelxl refinement is uniquely defined
by the following loop, which should always be used as a source of
symmetry information in preference to the above space-group names.
They are only intended as comments.
;
_space_group_crystal_system     monoclinic
_space_group_name_H-M_alt     'P 21/c'
_space_group_name_Hall     '-P 2ybc'
loop_
    _space_group_symop_operation_xyz
    'x, y, z'
    '-x, y+1/2, -z+1/2'
    '-x, -y, -z'
    'x, -y-1/2, z-1/2'
_cell_length_a     4.8211(6)
_cell_length_b     13.776(3)
_cell_length_c     7.0113(10)
_cell_angle_alpha     90
_cell_angle_beta     98.06(3)
_cell_angle_gamma     90
_cell_volume     461.06(14)
_cell_formula_units_Z     4
_cell_measurement_reflns_used     600
_cell_measurement_theta_min     4.0
_cell_measurement_theta_max     36.0
_cell_measurement_temperature     100(2)
_exptl_crystal_description     prism
_exptl_crystal_colour     colourless
_exptl_crystal_size_max     0.06
_exptl_crystal_size_mid     0.05
_exptl_crystal_size_min     0.03
_exptl_crystal_density_diffrn     2.477
_exptl_crystal_density_meas     ?
_exptl_crystal_density_method     ?
_exptl_crystal_F_000     312
_exptl_absorpt_coefficient_mu     15.384
_exptl_absorpt_correction_type     multi-scan
_exptl_absorpt_process_details
;
(Scala; Evans, 2006)
;
_shelx_estimated_absorpt_T_min     0.442
_shelx_estimated_absorpt_T_max     0.641
_exptl_absorpt_correction_T_min     0.400
_exptl_absorpt_correction_T_max     0.600
_diffrn_ambient_temperature     100(2)
_diffrn_radiation_type     synchrotron
_diffrn_radiation_wavelength     0.96990
_diffrn_measurement_device_type     'Rayonix SX165 CCD'
_diffrn_measurement_method     '\f scan'
_diffrn_detector_area_resol_mean     ?
_diffrn_reflns_number     5111
_diffrn_reflns_av_R_equivalents     0.0696
_diffrn_reflns_theta_min     4.037
_diffrn_reflns_theta_max     38.506
_diffrn_reflns_theta_full     35.587
_diffrn_measured_fraction_theta_max     0.929
_diffrn_measured_fraction_theta_full     0.968
_diffrn_reflns_limit_h_min     -6
_diffrn_reflns_limit_h_max     6
_diffrn_reflns_limit_k_min     -17
_diffrn_reflns_limit_k_max     17
_diffrn_reflns_limit_l_min     -8
_diffrn_reflns_limit_l_max     7
_refine_special_details     ?
_reflns_number_total     949
_reflns_number_gt     894
_reflns_threshold_expression     'I > 2\s(I)'
_refine_ls_structure_factor_coef     Fsqd
_refine_ls_matrix_type     full
_refine_ls_R_factor_all     0.0402
_refine_ls_R_factor_gt     0.0388
_refine_ls_wR_factor_gt     0.0920
_refine_ls_wR_factor_ref     0.0930
_refine_ls_goodness_of_fit_ref     1.061
_refine_ls_restrained_S_all     1.061
_refine_ls_number_reflns     949
_refine_ls_number_parameters     38
_refine_ls_number_restraints     0
_refine_ls_hydrogen_treatment     constr
_refine_ls_weighting_scheme     calc
_refine_ls_weighting_details
                           'w=1/[\s^2^(Fo^2^)+0.7865P] where P=(Fo^2^+2Fc^2^)/3'
_atom_sites_solution_hydrogens     mixed
_atom_sites_solution_primary     difmap
_atom_sites_solution_secondary     difmap
_refine_ls_shift/su_max     0.000
_refine_ls_shift/su_mean     0.000
_refine_diff_density_max     0.867
_refine_diff_density_min     -0.913
_refine_ls_extinction_method
;
SHELXL2014 (Sheldrick, 2015b)
;
_refine_ls_extinction_coef     0.0064(11)
_refine_ls_extinction_expression
                                  'Fc^*^=kFc[1+0.001xFc^2^\l^3^/sin(2\q)]^-1/4^'
loop_
    _atom_type_symbol
    _atom_type_description
    _atom_type_scat_dispersion_real
    _atom_type_scat_dispersion_imag
    _atom_type_scat_source
    'C' 'C' 0.0070 0.0030
                         'International Tables Vol C Tables 4.2.6.8 and 6.1.1.4'
    'H' 'H' 0.0000 0.0000
                         'International Tables Vol C Tables 4.2.6.8 and 6.1.1.4'
    'N' 'N' 0.0130 0.0070
                         'International Tables Vol C Tables 4.2.6.8 and 6.1.1.4'
    'I' 'I' -0.0340 3.1360
                         'International Tables Vol C Tables 4.2.6.8 and 6.1.1.4'
_computing_data_collection
;
Marccd (Doyle, 2011)
;
_computing_cell_refinement
;
iMosflm (Battye <i>et al.</i>,  2011)
;
_computing_data_reduction
;
iMosflm (Battye <i>et al.</i>,  2011)
;
_computing_structure_solution
;
SHELXT (Sheldrick, 2015a)
;
_computing_structure_refinement
;
SHELXL2014 (Sheldrick, 2015b)
;
_computing_molecular_graphics
;
SHELXTL (Sheldrick, 2008)
;
_computing_publication_material
;
SHELXTL (Sheldrick, 2008)
;
loop_
    _atom_site_type_symbol
    _atom_site_label
    _atom_site_fract_x
    _atom_site_fract_y
    _atom_site_fract_z
    _atom_site_U_iso_or_equiv
    _atom_site_adp_type
    _atom_site_calc_flag
    _atom_site_occupancy
    _atom_site_disorder_assembly
    _atom_site_disorder_group
    I I1 0.86658(6) 0.38577(2) 0.20022(5) 0.0218(2) Uani d 1 . .
    N N1 0.6120(9) 0.4171(3) 0.6569(7) 0.0250(10) Uani d 1 . .
    H H1A 0.7250 0.4174 0.5650 0.030 Uiso d 1 . .
    H H1B 0.6251 0.4648 0.7454 0.030 Uiso d 1 . .
    N N2 0.2540(9) 0.3389(3) 0.7860(7) 0.0254(11) Uani d 1 . .
    H H2A 0.1352 0.2882 0.7776 0.030 Uiso d 1 . .
    H H2B 0.2515 0.3832 0.8801 0.030 Uiso d 1 . .
    C C1 0.4296(11) 0.3478(4) 0.6606(8) 0.0227(11) Uani d 1 . .
    H H1 0.4233 0.2994 0.5637 0.027 Uiso calc 1 . .
loop_
    _atom_site_aniso_label
    _atom_site_aniso_U_11
    _atom_site_aniso_U_22
    _atom_site_aniso_U_33
    _atom_site_aniso_U_12
    _atom_site_aniso_U_13
    _atom_site_aniso_U_23
    I1 0.0230(3) 0.0215(3) 0.0217(4) 0.00012(9) 0.0054(2) -0.00041(10)
    N1 0.022(2) 0.030(2) 0.023(3) -0.0030(18) 0.0030(19) 0.000(2)
    N2 0.021(2) 0.022(2) 0.034(3) -0.0020(17) 0.008(2) 0.0011(19)
    C1 0.023(2) 0.026(3) 0.019(3) 0.002(2) 0.001(2) 0.000(2)
_geom_special_details
;
 All esds (except the esd in the dihedral angle between two l.s. planes)
 are estimated using the full covariance matrix.  The cell esds are taken
 into account individually in the estimation of esds in distances, angles
 and torsion angles; correlations between esds in cell parameters are only
 used when they are defined by crystal symmetry.  An approximate (isotropic)
 treatment of cell esds is used for estimating esds involving l.s. planes.
;
loop_
    _geom_bond_atom_site_label_1
    _geom_bond_atom_site_label_2
    _geom_bond_site_symmetry_2
    _geom_bond_distance
    _geom_bond_publ_flag
    N1 C1 . 1.301(7) ?
    N1 H1A . 0.9001 ?
    N1 H1B . 0.9001 ?
    N2 C1 . 1.309(8) ?
    N2 H2A . 0.8999 ?
    N2 H2B . 0.9000 ?
    C1 H1 . 0.9500 ?
loop_
    _geom_angle_atom_site_label_1
    _geom_angle_atom_site_label_2
    _geom_angle_atom_site_label_3
    _geom_angle_site_symmetry_1
    _geom_angle_site_symmetry_3
    _geom_angle
    _geom_angle_publ_flag
    C1 N1 H1A . . 119.7 ?
    C1 N1 H1B . . 120.3 ?
    H1A N1 H1B . . 120.0 ?
    C1 N2 H2A . . 119.7 ?
    C1 N2 H2B . . 120.3 ?
    H2A N2 H2B . . 120.0 ?
    N1 C1 N2 . . 125.8(5) ?
    N1 C1 H1 . . 117.1 ?
    N2 C1 H1 . . 117.1 ?
loop_
    _geom_hbond_atom_site_label_D
    _geom_hbond_atom_site_label_H
    _geom_hbond_atom_site_label_A
    _geom_hbond_site_symmetry_A
    _geom_hbond_distance_DH
    _geom_hbond_distance_HA
    _geom_hbond_distance_DA
    _geom_hbond_angle_DHA
    N1 H1A I1 . 0.90 2.77 3.612(5) 156
    N2 H2A I1 4_466 0.90 2.74 3.622(4) 166
_shelx_hkl_file
;
   0   0   1    6.70    1.13
   0   0   1    1.32    1.15
   0   0  -1    1.41    1.15
   0   0   3    0.57    0.85
   0   0   3    0.19    1.22
   0   0   3    1.87    2.02
   0   0  -3    1.10    0.79
   0   0  -3   11.35    3.68
   0   0   4  405.66   59.10
   0   0   4  406.07   59.10
   0   0   4  370.22   79.13
   0   0  -4  273.20   39.78
   0   0  -4  399.51   85.37
   0   0   5   -4.75    2.45
   0   0   5   -0.44    1.55
   0   0   5   -0.59    3.53
   0   0  -5    1.37    1.65
   0   0  -5   -0.98    3.33
   0   0   6  385.09   56.50
   0   0   6  400.50   58.44
   0   0   6  388.81   83.92
   0   0  -6  338.01   49.40
   0   0  -6  578.21  123.66
   0   0   7    1.41    3.91
   0   0  -7    0.08    6.17
   0  -1   0    1.12    0.35
   0  -1   0    0.59    0.94
   0   1   0    0.88    0.31
   0   1   0    0.51    0.88
   0  -1   1  266.18   38.65
   0  -1   1  241.70   35.07
   0  -1   1  222.37   47.46
   0  -1  -1  283.37   41.18
   0  -1  -1  344.70   73.39
   0   1   1  234.88   34.17
   0   1   1  307.86   65.54
   0   1  -1  250.54   36.37
   0   1  -1  272.67   39.57
   0   1  -1  270.93   57.78
   0  -1   2 2314.10  335.41
   0  -1   2 1823.03  264.20
   0  -1   2 1957.26  415.08
   0  -1  -2 1961.81  284.31
   0  -1  -2 2478.89  525.77
   0   1   2 1972.95  286.05
   0   1   2 2395.87  508.00
   0   1  -2 1981.21  287.12
   0   1  -2 2377.70  504.29
   0  -1   3 1719.78  249.34
   0  -1   3 1923.81  278.95
   0  -1   3 1744.56  370.18
   0  -1  -3 2290.97  486.11
   0  -1  -3 2054.32  297.78
   0   1   3 1811.88  262.84
   0   1   3 1868.87  270.93
   0   1   3 2119.99  449.77
   0   1  -3 1913.48  277.33
   0   1  -3 2327.73  493.96
   0  -1   4 2042.34  296.17
   0  -1   4 1866.40  270.68
   0  -1   4 1886.63  400.41
   0  -1  -4 1915.55  277.71
   0  -1  -4 2408.27  511.31
   0   1   4 2150.55  311.95
   0   1   4 2178.22  315.91
   0   1   4 2404.96  510.07
   0   1  -4 1932.89  280.14
   0   1  -4 2209.20  468.76
   0  -1   5 2107.59  305.71
   0  -1   5 2058.86  298.65
   0  -1   5 1816.42  385.63
   0  -1  -5 1874.65  271.84
   0  -1  -5 2585.03  548.48
   0   1   5 1879.20  272.58
   0   1   5 2277.75  330.45
   0   1   5 1979.15  420.03
   0   1  -5 2307.49  334.50
   0   1  -5 2328.97  494.37
   0  -1   6  712.03  103.58
   0  -1   6  628.19   91.65
   0  -1   6  712.86  152.40
   0  -1  -6  661.64   96.23
   0  -1  -6  889.62  189.69
   0   1   6  685.18   99.70
   0   1   6  673.62   98.30
   0   1   6  645.13  137.95
   0   1  -6  800.41  116.35
   0   1  -6  949.10  202.25
   0  -1   7  809.92  118.04
   0  -1  -7 1118.02  238.31
   0   1   7  695.51  101.39
   0   1  -7  999.49  213.16
   0  -2   0  132.41   19.31
   0  -2   0  100.98   21.86
   0   2   0  139.85   20.39
   0   2   0  126.05   27.18
   0  -2   1 3578.33  758.70
   0  -2  -1 4324.22  626.95
   0   2   1 3971.11  575.32
   0  -2   2   59.43    8.78
   0  -2   2   53.82    7.90
   0  -2   2   69.43   15.37
   0  -2  -2   49.19    7.40
   0  -2  -2   99.70   21.85
   0   2   2   57.37    8.58
   0   2   2   67.49   14.83
   0   2  -2   53.28    7.83
   0   2  -2   50.39    7.46
   0   2  -2   62.65   13.99
   0  -2   3 2039.86  295.80
   0  -2   3 2136.51  309.68
   0  -2   3 2145.60  455.13
   0  -2  -3 2073.72  300.67
   0  -2  -3 3463.51  734.75
   0   2   3 1953.55  283.28
   0   2   3 2497.06  529.90
   0   2  -3 2096.03  303.89
   0   2  -3 2149.73  455.96
   0  -2   4    0.76    1.34
   0  -2   4    0.11    0.98
   0  -2   4    3.19    3.18
   0  -2  -4    4.72    3.21
   0  -2  -4    0.60    1.28
   0   2   4    2.01    1.39
   0   2   4    1.69    2.02
   0   2   4    0.40    2.71
   0   2  -4    0.00    0.86
   0   2  -4    0.61    2.27
   0  -2   5   31.47    5.08
   0  -2   5   35.81    6.05
   0  -2   5   63.31   15.05
   0  -2  -5   33.45    5.55
   0  -2  -5   47.79   11.96
   0   2   5   36.99    6.06
   0   2   5   43.86    7.50
   0   2   5   37.71    9.80
   0   2  -5   32.26    5.08
   0   2  -5   37.14    9.28
   0  -2   6   14.30    4.49
   0  -2   6   10.90    3.09
   0  -2   6    8.31    8.48
   0  -2  -6    5.76    3.09
   0  -2  -6   14.89    7.13
   0   2   6   16.83    5.96
   0   2   6   13.16    3.22
   0   2   6    7.64    8.18
   0   2  -6    8.93    3.01
   0   2  -6   13.18    4.99
   0  -2   7  403.76   59.27
   0  -2  -7  508.83  109.66
   0   2   7  390.29   57.20
   0   2  -7  481.16  103.29
   0  -3   0    1.74    0.83
   0  -3   0    0.11    2.15
   0   3   0    4.00    1.00
   0   3   0    0.18    2.16
   0  -3   1  189.28   27.55
   0  -3   1  234.14   34.02
   0  -3   1  169.70   36.55
   0  -3  -1  164.21   35.44
   0  -3  -1  156.65   22.91
   0   3   1  238.85   51.13
   0   3   1  254.08   37.04
   0   3  -1  217.78   31.69
   0   3  -1  129.98   28.22
   0   3  -1  210.80   45.27
   0  -3   2 3287.56  476.61
   0  -3   2 3157.06  669.49
   0  -3  -2 2905.94  421.27
   0  -3  -2 3330.52  706.66
   0   3   2 2519.37  365.22
   0   3   2 3891.39  825.20
   0   3  -2 3107.08  450.19
   0   3  -2 3191.75  462.57
   0   3  -2 2716.79  576.56
   0  -3   3 1242.75  180.28
   0  -3   3 1218.80  176.68
   0  -3   3 1119.67  237.82
   0  -3  -3 1507.08  320.09
   0  -3  -3 1780.07  258.21
   0   3   3 1822.21  386.62
   0   3   3 1194.84  173.38
   0   3  -3 1006.92  146.00
   0   3  -3 1197.73  173.67
   0   3  -3 1523.19  323.43
   0  -3   4 3452.36  500.57
   0  -3   4 3586.17  519.98
   0  -3   4 3346.63  709.97
   0  -3  -4 3975.65  843.37
   0  -3  -4 3102.12  449.77
   0   3   4 4287.06  909.04
   0   3   4 3514.72  509.66
   0   3  -4 3660.52  530.72
   0   3  -4 4295.31  910.69
   0  -3   5 1291.90  187.46
   0  -3   5 1315.03  190.81
   0  -3   5 1049.47  223.32
   0  -3  -5  951.17  138.16
   0  -3  -5 1462.06  310.96
   0   3   5 1437.69  208.78
   0   3   5 1429.85  303.89
   0   3   5 1008.57  146.54
   0   3  -5 1264.64  183.38
   0   3  -5 1472.38  312.86
   0  -3   6 1241.93  180.32
   0  -3   6 1204.75  174.99
   0  -3  -6 1735.47  369.06
   0   3   6 1211.36  175.98
   0   3   6 1063.91  226.66
   0   3  -6 1351.79  196.10
   0   3  -6 1442.24  306.58
   0  -3   7  360.10   52.87
   0  -3  -7  596.80  128.45
   0   3   7  443.58   64.93
   0   3  -7  572.02  122.50
   0  -4   0 7838.95 1661.55
   0  -4   1  884.67  128.37
   0  -4  -1  602.58   87.56
   0  -4  -1  645.54  137.50
   0   4   1 1027.99  149.10
   0   4   1 1125.87  239.22
   0   4  -1  977.59  141.83
   0   4  -1 1115.13  236.99
   0   4  -1  773.98  164.75
   0  -4   2 5530.22  801.24
   0  -4   2 5369.15 1138.26
   0  -4  -2 4452.26  645.13
   0  -4  -2 5815.19 1233.67
   0   4   2 4728.98  685.60
   0   4   2 8830.18 1872.17
   0   4  -2 6013.44  871.45
   0   4  -2 5439.36 1153.13
   0   4  -2 4505.95  955.71
   0  -4   3  275.31   40.02
   0  -4   3  294.97   42.91
   0  -4   3  320.46   68.85
   0  -4  -3  307.49   44.85
   0  -4  -3  353.86   75.91
   0   4   3  296.25   43.28
   0   4   3  367.04   78.43
   0   4  -3  262.67   38.19
   0   4  -3  273.66   58.69
   0  -4   4  330.70   48.12
   0  -4   4  308.97   44.94
   0  -4   4  245.83   52.91
   0  -4  -4  305.05   44.52
   0  -4  -4  351.31   75.46
   0   4   4  323.97   47.33
   0   4   4  335.57   71.82
   0   4  -4  305.46   44.40
   0   4  -4  239.47   51.50
   0  -4   5   11.33    2.63
   0  -4   5    7.69    1.99
   0  -4   5   16.83    7.83
   0  -4  -5   13.29    5.94
   0  -4  -5    9.90    2.99
   0   4   5    4.59    4.27
   0   4   5   10.04    2.58
   0   4   5   15.09    6.54
   0   4  -5    8.45    1.88
   0   4  -5   14.21    4.87
   0  -4   6  236.12   34.56
   0  -4   6  242.81   35.65
   0  -4  -6  385.79   83.22
   0   4   6  242.32   35.67
   0   4  -6  338.71   72.86
   0  -4  -7   68.77   19.66
   0   4   7   40.41    7.11
   0   4  -7   51.38   13.32
   0  -5   0    0.81    0.88
   0  -5   0   -0.53    2.51
   0   5   0   -1.05    0.93
   0   5   0    2.38    3.47
   0  -5   1  354.52   51.59
   0  -5  -1  277.91   40.55
   0  -5  -1  349.04   74.88
   0   5   1  595.15   86.53
   0   5   1  442.34   94.58
   0   5  -1  454.72   66.08
   0   5  -1  271.14   58.40
   0   5  -1  426.64   91.23
   0  -5   2  397.07   57.70
   0  -5   2  351.35   51.05
   0  -5  -2  361.75   52.74
   0  -5  -2  243.35   52.53
   0   5   2  347.97   50.76
   0   5   2  404.63   86.57
   0   5  -2  362.54   52.74
   0   5  -2  285.14   61.58
   0   5  -2  326.74   69.96
   0  -5   3 2080.75  301.70
   0  -5   3 1993.60  288.94
   0  -5   3 1717.71  364.68
   0  -5  -3 3147.56  667.84
   0  -5  -3 2291.38  332.23
   0   5   3 3084.78  654.63
   0   5   3 1970.88  285.88
   0   5  -3 2041.52  296.05
   0   5  -3 1939.09  411.94
   0   5  -3 2525.56  536.09
   0  -5   4  547.24   79.50
   0  -5   4  567.89   82.44
   0  -5   4  413.84   88.67
   0  -5  -4  601.34   87.48
   0  -5  -4  574.08  122.63
   0   5   4  568.30  121.22
   0   5   4  485.70   70.79
   0   5  -4  615.80  131.30
   0   5  -4  597.21  128.04
   0  -5   5 1906.87  276.59
   0  -5   5 2159.23  313.23
   0  -5   5 1735.47  369.23
   0  -5  -5 2550.76  541.87
   0  -5  -5 2082.40  302.20
   0   5   5 2128.25  308.89
   0   5   5 1926.28  279.52
   0   5   5 2401.66  510.07
   0   5  -5 2336.82  496.03
   0   5  -5 2269.50  482.81
   0  -5  -6  329.79   71.49
   0   5   6  235.38   34.70
   0   5  -6  281.26   60.71
   0  -5  -7  804.13  172.64
   0   5   7  945.39  137.54
   0   5  -7  684.77  146.33
   0  -6   0  864.43  125.52
   0  -6   0  807.02  171.93
   0   6   0  694.27  100.86
   0   6   0  557.15  119.03
   0  -6   1 4122.26  597.63
   0  -6  -1 5179.16  750.45
   0  -6  -1 3694.79  783.89
   0   6   1 4386.18  635.63
   0   6   1 3585.76  760.76
   0   6  -1 5067.65  734.34
   0   6  -1 5555.00 1177.90
   0   6  -1 4898.31 1039.14
   0  -6   2  310.83   45.22
   0  -6   2  314.88   45.84
   0  -6  -2  459.26   66.83
   0  -6  -2  284.60   61.37
   0   6   2  363.07   77.94
   0   6   2  379.27   55.30
   0   6  -2  399.79   58.15
   0   6  -2  316.74   67.90
   0   6  -2  250.33   54.31
   0  -6   3 1336.09  193.74
   0  -6   3 1583.07  229.47
   0  -6  -3 2014.67  427.88
   0  -6  -3 1274.96  185.07
   0   6   3 1582.24  229.60
   0   6   3 1977.08  419.62
   0   6  -3 1398.45  202.91
   0   6  -3 1092.41  232.65
   0   6  -3 1141.98  242.81
   0  -6   4   12.67    2.49
   0  -6   4   19.75    3.19
   0  -6   4    8.44    6.19
   0  -6  -4   21.86    7.23
   0  -6  -4   12.96    3.64
   0   6   4   18.59    7.06
   0   6   4    7.10    2.25
   0   6  -4    7.13    1.78
   0   6  -4    9.47    3.84
   0   6  -4    8.21    8.45
   0  -6   5    5.26    1.66
   0  -6   5    6.81    1.62
   0  -6   5   11.81   10.26
   0  -6  -5    6.44    3.99
   0  -6  -5   14.04    7.12
   0   6   5    9.49    7.48
   0   6   5    7.90    2.51
   0   6  -5    9.43    4.32
   0   6  -5   17.00   14.16
   0  -6  -6   70.13   17.64
   0   6   6   43.78    7.14
   0   6  -6   78.31   17.99
   0  -7   0    0.75    1.44
   0  -7   0    0.11    2.63
   0   7   0    3.25    1.41
   0   7   0   -1.33    3.46
   0  -7   1  122.91   18.15
   0  -7  -1  111.06   16.56
   0  -7  -1   98.09   22.18
   0   7   1  101.11   15.06
   0   7   1   85.70   19.47
   0   7  -1  108.13   16.00
   0   7  -1  109.20   24.58
   0   7  -1  128.41   28.13
   0  -7   2 1986.99  288.12
   0  -7   2 1566.96  227.28
   0  -7  -2 1807.75  262.26
   0  -7  -2 1601.24  340.20
   0   7   2 1908.94  276.88
   0   7   2 2014.67  427.88
   0   7  -2 1937.02  280.93
   0   7  -2 1508.73  320.70
   0   7  -2 1840.79  391.04
   0  -7   3  391.08   56.83
   0  -7   3  314.67   45.89
   0  -7  -3  448.95   96.27
   0  -7  -3  373.03   54.48
   0   7   3  467.52  100.07
   0   7   3  380.59   55.55
   0   7  -3  353.25   51.42
   0   7  -3  275.27   60.01
   0   7  -3  300.88   64.64
   0  -7   4 3205.79  464.63
   0  -7   4 2817.97  408.67
   0  -7  -4 3055.05  648.43
   0  -7  -4 2847.71  413.01
   0   7   4 2691.59  390.38
   0   7   4 3180.59  675.27
   0   7  -4 3169.86  459.68
   0   7  -4 2522.67  536.50
   0   7  -4 2545.80  540.22
   0  -7  -5  300.80   65.26
   0   7   5  288.98   42.37
   0   7   5  316.20   68.77
   0   7  -5  213.24   46.13
   0  -7  -6 1196.49  255.03
   0   7   6 1391.02  202.00
   0   7  -6 1544.66  328.14
   0  -8   0 2086.12  302.53
   0  -8   0 2050.19  435.73
   0   8   0 3236.77  469.18
   0   8   0 2542.91  539.81
   0   8   0 3378.02  716.58
   0  -8   1 1514.92  219.81
   0  -8  -1 1113.07  236.91
   0  -8  -1 1279.51  185.69
   0   8   1 1531.03  325.37
   0   8   1 2222.41  322.36
   0   8  -1 1836.25  266.31
   0   8  -1 1770.57  376.04
   0   8  -1 2409.09  511.72
   0  -8   2 1981.62  287.37
   0  -8   2 2437.18  353.38
   0  -8  -2 1933.72  280.60
   0  -8  -2 1524.84  324.26
   0   8   2 1426.95  207.04
   0   8   2 1901.91  404.09
   0   8  -2 2041.52  296.13
   0   8  -2 1441.41  306.83
   0   8  -2 1770.57  376.04
   0  -8   3  509.66   74.05
   0  -8   3  490.24   71.41
   0  -8  -3  336.44   72.61
   0  -8  -3  564.17   82.27
   0   8   3  481.98   70.21
   0   8   3  719.47  153.68
   0   8  -3  535.68   77.89
   0   8  -3  726.08  154.79
   0   8  -3  457.61   99.04
   0  -8   4  190.03   27.89
   0  -8   4  191.31   27.92
   0  -8  -4  264.12   57.95
   0  -8  -4  215.35   31.83
   0   8   4  244.30   53.90
   0   8   4  315.38   46.17
   0   8  -4  192.92   28.23
   0   8  -4  192.79   41.80
   0   8  -4  192.63   43.94
   0  -8  -5    4.60    7.08
   0   8   5   -0.82    1.93
   0   8  -5    1.44    3.20
   0  -8  -6   87.19   21.63
   0   8   6   81.90   12.56
   0   8  -6  121.63   26.96
   0  -9   0    3.74    2.39
   0  -9   0    0.94    3.81
   0   9   0    0.32    1.22
   0   9   0    6.39    5.36
   0   9   0   -1.95    3.02
   0  -9   1  436.14   63.60
   0  -9  -1  666.60   97.06
   0  -9  -1  296.79   64.22
   0   9   1  383.93   82.85
   0   9   1  510.07   74.26
   0   9  -1  360.72   52.66
   0   9  -1  418.79   90.41
   0   9  -1  436.97   93.59
   0  -9   2   11.11    3.00
   0  -9   2   14.45    2.63
   0  -9  -2   23.12    7.73
   0  -9  -2   11.97    3.08
   0   9   2    8.10    1.97
   0   9   2   15.48    8.00
   0   9  -2   16.40    3.13
   0   9  -2    9.44    3.94
   0   9  -2    7.66    8.03
   0  -9   3 2203.00  319.38
   0  -9   3 2009.71  291.54
   0  -9  -3 2402.90  510.48
   0  -9  -3 1909.76  277.13
   0   9   3 1925.46  279.40
   0   9   3 2181.11  463.81
   0   9  -3 2159.64  313.19
   0   9  -3 1495.51  317.81
   0   9  -3 1966.35  418.79
   0  -9   4   56.54    9.07
   0  -9   4   50.02    7.62
   0  -9  -4   61.58   15.73
   0   9   4   75.09   11.50
   0   9  -4   50.92    8.00
   0   9  -4   55.30   13.09
   0  -9  -5 1430.26  304.31
   0   9   5 1823.44  264.61
   0   9  -5 1352.20  287.37
   0   9   6   35.50    6.17
   0   9  -6   42.91   11.37
   0 -10   0 1182.45  171.77
   0 -10   0 1180.38  251.36
   0  10   0 1231.19  178.75
   0  10   0  933.82  198.86
   0  10   0 1089.52  232.49
   0 -10   1 2634.19  382.07
   0 -10  -1 2816.74  408.59
   0 -10  -1 1894.48  402.81
   0  10   1 3045.13  441.51
   0  10   1 2533.00  538.16
   0  10  -1 2772.55  401.90
   0  10  -1 1793.29  381.62
   0  10  -1 2974.10  631.08
   0 -10   2  574.08   83.72
   0 -10   2  666.18   96.77
   0 -10  -2  372.04   80.25
   0 -10  -2  646.78   94.29
   0  10   2  951.58  203.45
   0  10   2  505.53   73.64
   0  10  -2  662.05   96.27
   0  10  -2  543.11  116.10
   0  10  -2  585.65  126.30
   0 -10   3  616.21   89.83
   0 -10   3  620.34   90.16
   0 -10  -3  566.23  121.39
   0  10   3  629.02   91.48
   0  10   3  823.55  176.52
   0  10  -3  653.80   95.12
   0  10  -3  549.31  117.34
   0 -10   4   60.67    9.24
   0 -10   4   60.34    9.91
   0 -10  -4   39.02   10.71
   0  10   4   66.74   10.21
   0  10  -4   61.99    9.85
   0  10  -4   74.92   17.25
   0 -10  -5    1.26    7.07
   0  10   5    0.99    1.65
   0  10  -5    1.60    3.69
   0  10   6   46.22    7.40
   0 -11   0    3.48    4.02
   0 -11   0    1.05    4.91
   0  11   0    1.04    1.67
   0  11   0    1.91    3.65
   0  11   0   -7.17    9.81
   0 -11   1    5.54    3.26
   0 -11   1    3.72    1.22
   0 -11  -1    9.31    4.99
   0 -11  -1    3.90    3.86
   0  11   1    6.13    2.04
   0  11   1    2.41    3.87
   0  11   1    7.11    9.55
   0  11  -1    3.68    1.95
   0  11  -1    3.46    3.20
   0  11  -1    2.22   11.16
   0 -11   2  684.36   99.82
   0 -11   2  825.20  119.82
   0 -11  -2  663.29  141.91
   0  11   2  774.81  112.67
   0  11  -2  743.84  108.13
   0  11  -2  748.79  159.50
   0 -11   3   14.41    5.49
   0 -11   3    5.67    2.16
   0 -11  -3   11.32    6.22
   0  11  -3   17.80    5.74
   0 -11   4 1532.27  222.41
   0 -11  -4 1376.15  292.91
   0  11   4 1177.90  171.02
   0  11  -4 1752.00  254.41
   0  11  -4 1370.78  291.38
   0 -11  -5   11.33    9.30
   0  11   5    2.87    2.26
   0  11  -5    3.15    4.26
   0  11   6 1143.63  166.15
   0 -12   0  546.42  117.21
   0  12   0  676.51   98.38
   0  12   0  749.21  159.62
   0 -12   1 1496.75  217.20
   0 -12  -1  981.72  209.36
   0  12   1 1643.79  238.60
   0  12   1 1154.37  245.62
   0  12  -1 1290.66  187.34
   0  12  -1 1592.16  338.22
   0 -12   2  579.04   84.25
   0 -12  -2  407.85   87.76
   0  12   2  534.44   77.89
   0  12  -2  603.41   87.85
   0  12  -2  559.21  119.49
   0 -12   3  305.50   44.69
   0 -12  -3  453.90   97.72
   0  12   3  311.37   45.60
   0  12  -3  356.18   52.25
   0  12  -3  289.93   62.32
   0 -12   4   83.26   12.94
   0 -12  -4   82.56   20.33
   0  12   4   90.86   13.72
   0  12  -4   88.05   14.86
   0  12  -4  103.67   23.22
   0  12   5    0.17    2.49
   0  12  -5    3.39    5.42
   0  12   6   17.69    4.10
   0  13   0    1.38    2.31
   0  13   0    1.60    3.64
   0 -13   1  263.17   38.53
   0 -13  -1  268.25   58.28
   0  13   1  235.79   34.76
   0  13   1  354.85   76.24
   0  13  -1  307.61   45.14
   0  13  -1  290.22   62.57
   0 -13   2    7.96    2.55
   0 -13  -2   15.72    7.09
   0  13   2    7.47    2.47
   0  13   2   15.29    6.37
   0  13  -2   12.64    4.07
   0  13  -2    2.46    4.00
   0 -13   3 1020.96  148.36
   0 -13  -3  954.89  203.53
   0  13   3 1044.92  151.69
   0  13  -3 1382.35  200.97
   0  13  -3  833.05  177.39
   0 -13   4    4.46    4.30
   0  13   4    5.09    2.56
   0  13  -4   13.08    6.20
   0  13   5  957.78  139.31
   0  13  -5 1082.91  230.67
   0  13   6   -0.25    3.96
   0  14   0  986.27  143.28
   0  14   0 1571.92  333.92
   0 -14   1 1018.07  147.86
   0 -14  -1  986.68  210.39
   0  14   1  705.01  102.59
   0  14   1  562.10  120.06
   0  14  -1  861.95  125.48
   0  14  -1  787.61  167.76
   0 -14   2  593.91   86.48
   0 -14  -2  667.01  142.78
   0  14   2  510.48   74.34
   0  14   2  559.21  119.57
   0  14  -2  569.13   83.18
   0  14  -2  561.28  119.82
   0 -14   3  206.18   30.76
   0 -14  -3  129.03   29.71
   0  14   3  161.15   23.81
   0  14   3  230.34   50.26
   0  14  -3  193.45   30.06
   0  14  -3  243.64   52.91
   0  14   4   89.05   13.61
   0  14   4   69.39   17.85
   0  14  -4   95.12   21.93
   0  14   5   -1.57    3.23
   0  14  -5    5.21    5.91
   0 -15   0   -0.29    2.13
   0  15   0    2.10    3.49
   0  15   0   -0.38    3.74
   0  15   1   10.99    3.49
   0  15   1   11.75    6.41
   0  15  -1   21.72    5.79
   0  15  -1   18.78    6.74
   0 -15  -2  338.18   73.43
   0  15   2  303.98   44.65
   0  15   2  375.75   80.74
   0  15  -2  264.36   39.75
   0  15  -2  231.37   50.39
   0  15   3   46.46    8.00
   0  15   3   50.84   14.31
   0  15  -3   51.13   12.73
   0  15   4  512.55   74.96
   0  15   4  642.24  137.95
   0  15  -4  500.98  107.47
   0  16   0  127.58   19.73
   0  16   0  110.81   25.80
   0  16   1  788.44  114.86
   0  16   1  776.87  165.86
   0  16  -1  915.65  133.61
   0  16  -1  819.83  174.91
   0  16   2   90.33   14.09
   0  16   2  143.90   32.46
   0  16  -2   99.45   22.95
   0  16   3  154.59   23.21
   0  16   3  240.33   53.07
   0  16  -3  160.04   35.90
   0  17   0    1.56    6.03
   0  17   0   -1.56    7.14
   0  17   1  144.76   22.33
   0  17   1   93.13   22.50
   0  17  -1  168.55   37.91
   0  17  -2   41.92   11.87
   1   0  -7    2.77    5.44
  -1   0   7    1.27    4.51
   1   0  -6 1093.65  158.72
   1   0  -6 1579.35  335.86
  -1   0   6 1061.43  154.21
  -1   0   6  954.47  138.69
   1   0  -5    0.82    1.40
   1   0  -5   11.95    4.74
  -1   0   5    1.68    2.12
  -1   0   5    1.61    1.48
  -1   0   5   -0.67    4.98
   1   0  -4 5868.89  850.81
   1   0  -4 7099.66 1505.42
  -1   0   4 5398.06  782.24
  -1   0   4 5740.85 1217.56
   1   0  -3    2.99    0.97
   1   0  -3    2.36    2.25
  -1   0   3    0.64    0.77
  -1   0   3    7.74    3.70
  -1   0   2 8206.53 1739.61
   1   0  -1    2.65    0.67
   1   0  -1    1.72    0.82
   1   0  -1    3.44    2.04
  -1   0   1    0.24    0.57
  -1   0   1    3.81    2.27
   1   0   0 2302.54  333.67
   1   0   0 2850.19  413.01
   1   0   0 3523.40  747.14
  -1   0   0 2759.33  400.00
  -1   0   0 2369.86  343.51
  -1   0   0 2626.75  556.73
   1   0   1    0.42    0.57
   1   0   1    1.73    1.44
   1   0   1    2.50    0.75
  -1   0  -1   -0.02    0.91
  -1   0  -1    4.29    1.11
  -1   0  -1    0.51    0.49
   1   0   2   29.63    4.75
   1   0   2   28.64    4.46
  -1   0  -2   20.40    3.27
  -1   0  -2   21.62    3.73
  -1   0  -2   39.20    8.51
  -1   0  -2   21.21    4.82
   1   0   3    0.80    0.98
   1   0   3    0.86    1.65
   1   0   3   -0.11    1.30
  -1   0  -3   -0.24    1.06
  -1   0  -3    1.18    1.54
   1   0   4 1245.64  180.77
   1   0   4  913.17  132.70
   1   0   4 1004.86  213.49
  -1   0  -4 1022.20  148.40
  -1   0  -4 1467.42  311.54
   1   0   5   -0.56    1.68
   1   0   5    3.19    3.52
   1   0   5    1.91    3.22
  -1   0  -5    1.92    2.28
  -1   0  -5   -0.30    3.50
   1   0   6 1846.99  268.00
   1   0   6 1602.90  340.94
  -1   0  -6 1304.70  278.00
  -1   0  -6 1877.96  398.93
   1   0   7   -2.46    3.61
  -1   0  -7   -4.17   14.30
   1  -1  -7 1019.31  217.20
  -1  -1   7  494.37   72.03
  -1  -1   7  520.81   75.91
   1   1  -7 1018.49  216.79
   1  -1  -6  882.60  128.24
   1  -1  -6 1104.39  235.21
  -1  -1   6  813.63  118.21
  -1  -1   6  760.35  110.48
   1   1  -6  855.35  124.15
   1   1  -6 1213.84  258.17
  -1   1   6 1019.31  148.23
  -1   1   6  771.50  112.26
   1  -1  -5  971.81  141.01
   1  -1  -5  880.95  187.67
  -1  -1   5  935.47  135.84
  -1  -1   5  765.31  111.10
  -1  -1   5 1304.29  277.54
   1   1  -5  872.28  126.59
   1   1  -5  982.55  209.11
  -1   1   5  820.24  119.20
  -1   1   5 1049.47  152.44
  -1   1   5  900.36  191.84
   1  -1  -4  364.64   53.03
   1  -1  -4  395.46   84.79
  -1  -1   4  294.60   42.83
  -1  -1   4  335.53   48.82
  -1  -1   4  358.82   76.90
   1   1  -4  322.65   46.88
   1   1  -4  353.29   75.79
  -1   1   4  289.89   42.29
  -1   1   4  372.86   79.84
   1  -1  -3  160.24   23.43
   1  -1  -3  146.09   31.89
  -1  -1   3  128.24   27.97
  -1  -1   3  146.00   21.29
   1   1  -3  135.18   19.68
   1   1  -3  146.66   21.34
   1   1  -3  184.74   39.96
  -1   1   3  131.34   19.28
  -1   1   3  166.48   36.10
   1  -1  -2  208.20   30.35
   1  -1  -2  353.34   75.66
  -1  -1   2  240.29   34.93
  -1  -1   2  215.35   46.30
   1   1  -2  212.66   30.90
   1   1  -2  224.18   48.24
   1   1  -2  234.68   34.07
  -1   1   2  182.01   26.59
  -1   1   2  224.76   48.36
   1  -1  -1  980.90  142.29
   1  -1  -1 1360.05  197.25
   1  -1  -1 1186.58  252.07
  -1  -1   1 1011.88  146.79
  -1  -1   1 1282.40  185.85
  -1  -1   1 1529.38  324.59
   1   1  -1 1295.20  187.75
   1   1  -1 1185.75  171.97
   1   1  -1  984.20  209.11
  -1   1   1 1080.02  156.69
  -1   1   1 1484.36  314.96
   1  -1   0 1684.67  244.38
   1  -1   0 1126.70  163.34
   1  -1   0 1678.89  356.09
  -1  -1   0 1732.58  251.16
  -1  -1   0 1230.78  178.50
  -1  -1   0 1528.97  324.22
   1   1   0 2081.16  301.66
   1   1   0 1592.16  230.88
   1   1   0 2233.57  473.72
  -1   1   0 1402.58  203.49
  -1   1   0 1733.41  251.28
  -1   1   0 1894.89  401.90
   1  -1   1 6170.39  894.17
  -1  -1  -1 5662.38  820.65
  -1  -1  -1 6153.87  891.69
   1   1   1 8202.40 1188.64
  -1   1  -1 5984.53  867.73
  -1   1  -1 7438.33 1077.54
   1  -1   2 1343.94  194.98
   1  -1   2 1575.22  228.40
  -1  -1  -2 1523.60  323.89
  -1  -1  -2 1825.10  264.61
   1   1   2 1306.35  189.61
   1   1   2 1949.83  282.83
   1   1   2 1507.49  320.79
  -1   1  -2 1853.18  268.62
  -1   1  -2 1528.14  221.75
  -1   1  -2 1178.73  250.25
  -1   1  -2 1816.01  385.17
   1  -1   3 3778.23  547.66
   1  -1   3 3873.64  561.69
   1  -1   3 3203.31  679.40
  -1  -1  -3 4007.03  580.69
  -1  -1  -3 5678.91 1203.93
   1   1   3 4398.56  637.69
   1   1   3 3738.99  541.87
   1   1   3 4410.96  935.47
  -1   1  -3 4373.79  633.56
  -1   1  -3 4770.28  691.79
  -1   1  -3 5294.81 1122.15
  -1   1  -3 3606.00  764.89
   1  -1   4 1045.75  151.90
   1  -1   4  973.05  141.30
   1  -1   4  757.46  160.99
  -1  -1  -4 1158.91  246.12
  -1  -1  -4 1015.18  147.33
   1   1   4 1105.63  160.49
   1   1   4 1113.07  161.73
   1   1   4 1023.03  217.16
  -1   1  -4 1035.83  150.34
  -1   1  -4 1110.59  235.83
  -1   1  -4  749.62  159.58
   1  -1   5  921.02  134.07
   1  -1   5  911.93  132.50
   1  -1   5  686.84  146.25
  -1  -1  -5 1031.70  149.85
  -1  -1  -5 1225.82  260.61
   1   1   5 1101.50  160.00
   1   1   5  823.55  120.02
   1   1   5 1088.70  231.37
  -1   1  -5  932.17  135.39
  -1   1  -5  868.97  185.23
  -1   1  -5 1094.06  232.57
   1  -1   6  175.98   26.07
   1  -1   6  161.52   36.61
  -1  -1  -6  191.55   42.17
   1   1   6  158.72   23.60
   1   1   6  167.18   37.31
  -1   1  -6  194.32   42.62
  -1   1  -6  145.26   33.83
   1  -1   7    0.36    3.56
  -1  -1  -7   -3.07   11.52
   1   1   7    3.84    3.55
  -1   1  -7    7.72   14.01
   1  -2  -7   34.65   10.49
   1   2  -7   26.35    8.25
  -1   2   7   23.57    5.53
   1  -2  -6   -1.09    3.10
   1  -2  -6   15.13    6.58
   1   2  -6    3.24    4.09
  -1   2   6    5.79    2.62
  -1   2   6    4.89    4.56
   1  -2  -5 1379.87  200.27
   1  -2  -5 1537.64  326.86
  -1  -2   5 1261.74  183.62
  -1  -2   5 1348.90  196.18
  -1  -2   5 1152.72  245.37
   1   2  -5 1453.80  308.93
  -1   2   5 1116.78  162.10
  -1   2   5 1360.46  289.35
   1  -2  -4   60.88    9.17
   1  -2  -4   97.02   21.78
  -1  -2   4   70.21   16.03
   1   2  -4   65.83   15.08
  -1   2   4   74.75   11.28
  -1   2   4   75.99   17.22
   1  -2  -3 6133.21  888.80
   1  -2  -3 9999.00 2119.99
  -1  -2   3 4303.57  912.75
   1   2  -3 6116.69 1296.44
  -1   2   3 4770.28  691.38
  -1   2   3 5274.15 1118.43
   1  -2  -2  131.84   19.35
   1  -2  -2  294.64   63.36
  -1  -2   2  128.99   28.09
   1   2  -2  159.29   23.24
   1   2  -2  156.82   22.88
   1   2  -2  181.10   39.23
  -1   2   2  143.03   20.99
  -1   2   2  280.97   60.26
   1  -2  -1 7607.67 1612.40
  -1  -2   1 5716.07 1211.77
   1  -2   0   57.57    8.64
   1  -2   0   52.91    7.89
   1  -2   0   63.93   14.27
  -1  -2   0   51.38    7.79
  -1  -2   0   49.60    7.38
  -1  -2   0   42.37    9.49
   1   2   0   41.16    6.29
   1   2   0   41.88    6.28
   1   2   0   49.81   10.99
  -1   2   0   39.84    5.98
  -1   2   0   52.41    7.96
  -1   2   0   87.31   19.13
   1  -2   1 3458.97  501.40
   1  -2   1 3061.65  443.99
   1  -2   1 2300.47  488.18
  -1  -2  -1 3255.77  471.66
   1   2   1 4233.36  613.74
  -1   2  -1 3663.00  531.13
  -1   2  -1 4365.53  632.32
  -1   2  -1 3055.05  647.61
   1  -2   2   20.34    3.25
   1  -2   2   14.58    2.78
  -1  -2  -2    8.55    2.38
  -1  -2  -2   15.61    2.63
   1   2   2   16.10    3.73
   1   2   2   10.08    1.95
   1   2   2   15.35    2.88
  -1   2  -2   11.18    2.30
  -1   2  -2   11.16    2.00
  -1   2  -2    9.53    3.42
  -1   2  -2   13.42    3.51
   1  -2   3  122.25   18.11
   1  -2   3  127.50   18.76
  -1  -2  -3  142.12   30.52
  -1  -2  -3  143.28   21.04
   1   2   3  137.16   29.33
   1   2   3  137.29   20.24
   1   2   3  128.61   19.15
  -1   2  -3  117.42   17.46
  -1   2  -3  185.48   27.10
  -1   2  -3  108.17   23.70
  -1   2  -3  139.27   29.96
   1  -2   4   19.17    3.30
   1  -2   4   20.38    4.06
   1  -2   4   12.37    4.18
  -1  -2  -4   13.91    2.83
  -1  -2  -4   20.77    5.56
   1   2   4   27.67    5.21
   1   2   4   19.05    3.46
   1   2   4   18.84    4.78
  -1   2  -4   20.99    3.55
  -1   2  -4   18.99    5.16
  -1   2  -4   11.94    4.96
   1  -2   5 1936.20  280.80
   1  -2   5 2050.60  297.70
   1  -2   5 1512.86  321.41
  -1  -2  -5 2087.35  443.16
  -1  -2  -5 2019.62  293.03
   1   2   5 1699.13  246.53
   1   2   5 1844.10  391.37
   1   2   5 1506.66  218.94
  -1   2  -5 1669.39  242.24
  -1   2  -5 1414.56  300.92
  -1   2  -5 2013.43  427.47
   1  -2   6   13.11    3.52
  -1  -2  -6   28.58    9.40
   1   2   6   18.68    3.87
   1   2   6   13.41    8.50
  -1   2  -6   18.42    6.70
  -1   2  -6    7.64   11.10
   1  -2   7 1381.93  200.93
  -1  -2  -7 1247.30  266.10
   1   2   7 1569.44  227.98
  -1   2  -7 1927.94  410.37
   1  -3  -7  522.87  112.46
   1   3  -7  476.20  102.06
  -1   3   7  354.85   52.16
   1  -3  -6 1131.24  164.29
   1  -3  -6 1667.32  354.52
   1   3  -6 1987.82  422.10
  -1   3   6 1227.06  178.54
  -1   3   6 1314.61  190.98
   1  -3  -5  559.21   81.36
   1  -3  -5  453.08   97.26
  -1  -3   5  521.22  111.84
   1   3  -5  581.52  124.19
  -1   3   5  391.49   57.12
  -1   3   5  578.63  123.91
   1  -3  -4  424.58   61.83
   1  -3  -4  497.26  106.43
  -1  -3   4  415.49   88.96
   1   3  -4  389.59   83.43
  -1   3   4  404.83   59.02
  -1   3   4  548.48  117.13
   1  -3  -3   13.28    2.42
   1  -3  -3   19.63    6.13
  -1  -3   3   21.60    6.12
   1   3  -3   13.18    4.41
  -1   3   3   14.19    2.73
  -1   3   3   17.77    5.47
   1  -3  -2  705.84  102.47
   1  -3  -2  619.52  132.17
  -1  -3   2  612.50  130.47
   1   3  -2  493.96  105.44
  -1   3   2  705.01  102.47
  -1   3   2  696.34  148.32
   1  -3  -1 2072.49  300.51
   1  -3  -1 2084.88  442.34
  -1  -3   1 1365.82  198.00
  -1  -3   1 1176.25  249.79
   1   3  -1 1250.60  181.35
   1   3  -1 1286.11  186.39
   1   3  -1 1357.99  288.32
  -1   3   1 1291.90  187.38
  -1   3   1 2211.67  469.18
   1  -3   0 4823.97  699.23
   1  -3   0 4588.56  664.94
   1  -3   0 4836.36 1025.51
  -1  -3   0 5625.21  815.28
  -1  -3   0 5691.30 1206.82
   1   3   0 4159.02  603.00
   1   3   0 3585.34  760.35
   1   3   0 4154.89  880.54
  -1   3   0 4654.64  674.86
  -1   3   0 3977.30  843.37
   1  -3   1 3623.35  525.35
   1  -3   1 3949.63  572.43
   1  -3   1 3088.49  655.04
  -1  -3  -1 3557.27  515.44
   1   3   1 3635.32  527.00
   1   3   1 5100.69  738.88
   1   3   1 3439.14  729.38
   1   3   1 3258.66  690.97
  -1   3  -1 5059.39  733.51
  -1   3  -1 4036.36  584.82
  -1   3  -1 3726.19  790.09
   1  -3   2 3212.40  465.46
   1  -3   2 4307.70  624.47
  -1  -3  -2 3375.54  489.42
  -1  -3  -2 3024.07  641.41
   1   3   2 3869.50  560.86
   1   3   2 3219.83  466.70
   1   3   2 5191.55 1100.67
  -1   3  -2 3655.98  529.90
  -1   3  -2 5129.60  743.84
  -1   3  -2 3883.96  823.55
  -1   3  -2 3140.54  666.18
   1  -3   3 2287.25  331.69
   1  -3   3 2782.45  403.31
  -1  -3  -3 2238.94  474.96
  -1  -3  -3 2447.92  354.81
   1   3   3 2647.82  383.97
   1   3   3 2703.57  392.03
   1   3   3 3041.83  645.13
  -1   3  -3 2463.62  357.08
  -1   3  -3 2109.25  305.88
  -1   3  -3 2306.67  489.42
  -1   3  -3 2002.69  424.99
   1  -3   4 1628.09  236.20
   1  -3   4 2055.56  298.11
  -1  -3  -4 1587.20  337.02
  -1  -3  -4 1509.14  219.02
   1   3   4 1684.67  357.42
   1   3   4 1678.47  243.68
   1   3   4 1269.18  184.24
  -1   3  -4 1505.84  218.44
  -1   3  -4 1332.38  193.33
  -1   3  -4 1288.59  273.99
  -1   3  -4 1502.12  318.85
   1  -3   5  506.76   74.05
   1  -3   5  440.69   64.18
  -1  -3  -5  494.79   72.11
  -1  -3  -5  527.83  112.75
   1   3   5  439.86   64.51
   1   3   5  500.57   72.94
   1   3   5  446.88   95.32
  -1   3  -5  485.70   70.71
  -1   3  -5  395.95   85.53
  -1   3  -5  504.29  107.59
   1  -3   6  249.92   36.74
  -1  -3  -6  211.92   46.55
   1   3   6  217.16   32.02
   1   3   6  165.41   36.92
  -1   3  -6  242.73   52.53
   1  -3   7   -2.73    6.02
  -1  -3  -7    4.32   13.03
   1   3   7   -0.65    3.10
  -1   3  -7   -0.30   13.49
   1  -4  -7   36.95   11.83
   1   4  -7   39.15   10.42
  -1   4   7   27.05    5.85
   1  -4  -6  883.02  188.50
   1   4  -6  774.39  165.04
  -1   4   6  687.25  100.07
   1  -4  -5  183.38   27.21
   1  -4  -5  189.90   41.80
  -1  -4   5  160.12   35.93
   1   4  -5  162.93   35.57
  -1   4   5  137.83   20.44
  -1   4   5  215.76   47.46
   1  -4  -4 4066.51  589.37
   1  -4  -4 4493.56  953.23
  -1  -4   4 4382.05  929.69
   1   4  -4 5183.29 1099.43
  -1   4   4 4671.16  676.92
  -1   4   4 4012.81  851.22
   1  -4  -3  417.97   60.88
   1  -4  -3  547.24  117.01
  -1  -4   3  312.36   66.99
   1   4  -3  453.49   96.97
  -1   4   3  429.12   62.53
  -1   4   3  506.35  108.04
   1  -4  -2 5377.41  779.35
   1  -4  -2 9115.16 1932.48
  -1  -4   2 6050.61 1283.22
  -1   4   2 5451.75  790.09
   1  -4  -1  410.49   59.76
   1  -4  -1  443.16   94.87
  -1  -4   1  423.34   61.50
  -1  -4   1  348.42   74.51
   1   4  -1  320.42   46.59
   1   4  -1  385.87   56.05
   1   4  -1  368.49   78.80
  -1   4   1  348.71   50.84
  -1   4   1  656.68  140.06
   1  -4   0 2313.27  335.33
   1  -4   0 2658.97  385.46
   1  -4   0 1991.12  422.93
  -1  -4   0 2468.57  357.75
   1   4   0 1925.46  279.19
   1   4   0 2318.64  336.15
   1   4   0 1905.22  404.42
   1   4   0 1853.18  393.27
  -1   4   0 2439.25  353.66
  -1   4   0 2578.42  547.24
   1  -4   1  289.48   42.17
   1  -4   1  240.83   35.18
   1  -4   1  195.06   42.25
  -1  -4  -1  178.50   38.50
  -1  -4  -1  225.38   32.90
   1   4   1  209.73   30.73
   1   4   1  232.61   33.98
   1   4   1  233.02   50.02
   1   4   1  168.84   36.23
  -1   4  -1  219.27   32.14
  -1   4  -1  230.96   33.66
  -1   4  -1  206.55   44.65
   1  -4   2    8.60    2.09
   1  -4   2    2.94    1.07
  -1  -4  -2    3.42    1.15
  -1  -4  -2   12.45    3.87
   1   4   2    2.46    1.44
   1   4   2    1.51    1.22
   1   4   2   19.11    5.06
  -1   4  -2    3.60    1.12
  -1   4  -2    2.78    1.52
  -1   4  -2    3.60    2.34
  -1   4  -2   -0.22    3.33
   1  -4   3    6.45    2.04
   1  -4   3    6.55    1.57
  -1  -4  -3   14.91    4.46
  -1  -4  -3    6.82    1.84
   1   4   3    7.50    2.17
   1   4   3    8.63    2.14
   1   4   3    7.91    2.86
  -1   4  -3    5.51    1.55
  -1   4  -3    4.91    1.76
  -1   4  -3    2.24    4.32
   1  -4   4  709.14  103.17
   1  -4   4  791.33  114.98
  -1  -4  -4  718.64  152.97
  -1  -4  -4  664.12   96.56
   1   4   4  999.49  145.18
   1   4   4  946.63  137.70
   1   4   4 1009.81  214.48
  -1   4  -4  878.88  127.66
  -1   4  -4  792.15  114.94
  -1   4  -4  747.97  159.79
  -1   4  -4  815.28  173.46
   1  -4   5  200.52   29.89
   1  -4   5  163.22   24.05
  -1  -4  -5  170.57   25.35
  -1  -4  -5  166.65   36.38
   1   4   5  184.33   27.18
   1   4   5  192.96   28.96
   1   4   5  188.41   40.81
  -1   4  -5  181.19   26.71
  -1   4  -5  179.29   38.88
  -1   4  -5  140.14   32.59
   1  -4   6 1352.20  196.34
  -1  -4  -6 1075.06  229.06
   1   4   6 1439.76  209.11
   1  -4   7  141.17   22.29
  -1  -4  -7   64.43   18.90
  -1   4  -7  200.48   45.89
   1  -5  -7 1191.95  254.16
   1   5  -7  935.47  199.32
  -1   5   7  949.10  138.20
   1  -5  -6  353.45   76.45
   1   5  -6  349.16   75.09
  -1   5   6  215.01   31.68
   1  -5  -5 1175.43  170.82
   1  -5  -5 1491.79  317.40
  -1  -5   5  819.42  174.91
   1   5  -5 1505.01  319.80
  -1   5   5  900.78  131.01
  -1   5   5 1376.98  293.03
   1  -5  -4  111.51   16.68
   1  -5  -4  132.79   29.66
  -1  -5   4   88.84   20.35
   1   5  -4  145.76   31.92
  -1   5   4  140.01   20.77
  -1   5   4  122.67   27.24
   1  -5  -3  109.70   16.29
   1  -5  -3  135.26   29.96
  -1  -5   3  115.48   25.58
   1   5  -3  107.38   23.83
  -1   5   3  155.37   22.93
  -1   5   3  181.48   39.50
   1  -5  -2    1.49    1.49
   1  -5  -2    4.35    4.02
  -1  -5   2    1.87    0.62
  -1  -5   2    2.75    2.51
   1   5  -2    0.80    0.55
   1   5  -2    1.53    0.87
   1   5  -2    2.18    2.77
  -1   5   2    5.97    1.71
  -1   5   2    1.54    3.78
   1  -5  -1  789.68  114.74
   1  -5  -1  771.91  164.50
  -1  -5   1  783.48  113.66
  -1  -5   1  615.80  131.26
   1   5  -1  826.85  119.98
   1   5  -1  491.48  104.78
   1   5  -1  728.14  155.12
  -1   5   1  685.18   99.62
  -1   5   1 1239.04  263.58
   1  -5   0  156.53   23.00
   1  -5   0  162.43   23.81
   1  -5   0  117.59   25.84
  -1  -5   0  125.68   18.46
   1   5   0  142.12   20.85
   1   5   0  103.62   22.77
   1   5   0   95.98   21.27
  -1   5   0  123.24   18.17
  -1   5   0  128.99   28.60
   1  -5   1 4522.47  655.45
   1  -5   1 3550.25  514.61
   1  -5   1 3322.67  705.01
  -1  -5  -1 3281.78  696.34
  -1  -5  -1 3945.91  572.02
   1   5   1 3524.64  510.90
   1   5   1 2525.56  535.68
   1   5   1 4154.89  880.95
  -1   5  -1 3879.83  562.52
  -1   5  -1 3305.74  701.29
   1  -5   2  679.81   98.75
   1  -5   2  469.59   68.35
  -1  -5  -2  445.64   64.93
  -1  -5  -2  349.08   74.67
   1   5   2  674.44   98.26
   1   5   2  409.67   59.68
   1   5   2  709.97  151.08
  -1   5  -2  458.44   66.66
  -1   5  -2  527.42   76.82
  -1   5  -2  405.91   87.10
  -1   5  -2  446.47   95.28
   1  -5   3 4134.24  599.69
   1  -5   3 3967.39  574.91
  -1  -5  -3 3609.30  523.29
  -1  -5  -3 3008.78  638.52
   1   5   3 2389.68  346.73
   1   5   3 3887.27  563.76
   1   5   3 4596.81  975.12
  -1   5  -3 3871.98  561.28
  -1   5  -3 3876.94  562.10
  -1   5  -3 3246.27  688.49
  -1   5  -3 2636.25  559.63
   1  -5   4  412.52   60.26
   1  -5   4  364.81   53.11
  -1  -5  -4  410.00   59.85
  -1  -5  -4  332.56   71.29
   1   5   4  455.96   66.49
   1   5   4  364.23   53.53
   1   5   4  523.29  111.47
  -1   5  -4  394.59   57.45
  -1   5  -4  378.27   55.26
  -1   5  -4  342.84   73.39
  -1   5  -4  438.21   94.50
   1  -5   5 1140.74  165.66
   1  -5   5 1009.81  146.87
  -1  -5  -5  807.85  172.18
   1   5   5 1068.87  155.20
  -1   5  -5  965.20  140.18
  -1   5  -5 1035.01  220.10
  -1   5  -5  862.36  184.74
   1  -5   6   90.78   14.01
  -1  -5  -6   79.01   20.06
   1   5   6  104.33   15.78
  -1   5  -6   90.33   20.82
   1  -5   7    3.48    6.23
   1   6  -7   47.04   12.29
   1  -6  -6   41.25   11.46
   1   6  -6   34.52    8.76
  -1   6   6   26.64    4.99
   1  -6  -5 1362.94  198.00
   1  -6  -5 1660.31  353.09
   1   6  -5 1087.04  231.25
  -1   6   5 1078.37  156.69
  -1   6   5 1118.85  238.56
   1  -6  -4  505.94   73.76
   1  -6  -4  619.93  132.70
  -1  -6   4  374.52   80.62
   1   6  -4  474.13  101.39
  -1   6   4  631.91   92.02
  -1   6   4  648.02  138.57
   1  -6  -3 4085.51  592.26
   1  -6  -3 4753.76 1008.57
  -1  -6   3 4477.04  949.52
   1   6  -3 3414.77  724.42
  -1   6   3 3240.49  470.00
  -1   6   3 4633.98  983.38
   1  -6  -2  935.89  135.88
   1  -6  -2 1379.87  293.53
  -1  -6   2 1013.12  146.95
  -1  -6   2  991.64  210.97
   1   6  -2  978.01  141.83
   1   6  -2  918.95  133.32
   1   6  -2  804.55  171.31
   1   6  -2 1135.37  241.62
  -1   6   2 1206.40  175.16
  -1   6   2 1241.51  263.99
   1  -6  -1 3688.60  534.85
   1  -6  -1 3436.25  729.38
  -1  -6   1 4477.04  648.84
   1   6  -1 4220.97  611.67
   1   6  -1 5744.98 1218.38
   1   6  -1 4423.35  938.36
  -1   6   1 3079.00  446.47
  -1   6   1 3947.97  837.59
   1  -6   0  390.13   56.83
   1  -6   0  465.05   67.65
   1  -6   0  377.28   80.95
  -1  -6   0  369.06   53.73
   1   6   0  315.42   67.86
   1   6   0  321.24   68.77
   1   6   0  425.82   61.99
  -1   6   0  433.25   63.15
  -1   6   0  370.88   79.84
   1  -6   1 1131.24  164.09
   1  -6   1 1001.96  145.51
   1  -6   1  905.32  192.83
  -1  -6  -1 1091.59  158.43
  -1  -6  -1  809.50  172.43
   1   6   1  803.31  116.72
   1   6   1  753.34  160.29
   1   6   1  934.23  198.74
  -1   6  -1 1065.56  154.71
  -1   6  -1  927.62  197.58
   1  -6   2   -0.64    1.76
   1  -6   2    2.86    1.25
  -1  -6  -2   -2.14    1.49
  -1  -6  -2    0.35    2.81
   1   6   2    5.05    3.68
   1   6   2    1.43    1.32
  -1   6  -2    0.52    1.45
  -1   6  -2    1.47    1.91
  -1   6  -2    1.31    4.73
   1  -6   3  195.44   28.61
   1  -6   3  186.31   27.44
  -1  -6  -3  198.74   29.22
  -1  -6  -3   93.92   21.01
   1   6   3  162.97   24.36
   1   6   3  224.18   48.40
   1   6   3  140.55   20.83
  -1   6  -3  132.74   19.59
  -1   6  -3  152.35   33.10
  -1   6  -3  119.32   27.24
   1  -6   4  112.67   17.12
   1  -6   4  120.39   17.78
  -1  -6  -4  145.67   21.85
  -1  -6  -4   84.38   19.26
   1   6   4  114.98   17.15
   1   6   4  128.24   19.77
   1   6   4  164.13   35.76
  -1   6  -4   98.09   14.67
  -1   6  -4   98.87   21.96
  -1   6  -4   94.37   23.03
   1  -6   5 1056.49  153.39
   1  -6   5 1070.52  155.78
  -1  -6  -5  805.78  171.89
   1   6   5 1194.43  173.46
  -1   6  -5 1032.94  150.09
  -1   6  -5  692.62  149.06
  -1   6  -5 1336.09  283.90
   1  -6   6  145.96   22.18
  -1  -6  -6  132.33   31.71
   1   6   6  152.97   22.77
  -1   6  -6  152.56   33.78
   1   7  -7  171.52   38.03
   1  -7  -6 1432.74  304.84
   1   7  -6 1178.32  250.66
  -1   7   6 1041.62  151.40
   1  -7  -5  207.79   45.64
   1   7  -5  149.89   32.80
  -1   7   5  145.63   21.66
   1  -7  -4  513.79   74.96
   1  -7  -4  616.63  132.08
  -1  -7   4  492.72  105.77
   1   7  -4  449.36   96.15
   1   7  -4  417.14   90.66
  -1   7   4  348.59   50.97
  -1   7   4  712.44  152.48
   1  -7  -3    0.65    1.77
   1  -7  -3   -0.93    3.82
  -1  -7   3   -2.29    5.04
   1   7  -3    0.84    6.04
   1   7  -3    0.71    3.08
  -1   7   3    4.17    1.79
  -1   7   3    3.22    5.79
   1  -7  -2  316.99   46.30
   1  -7  -2  419.62   90.24
  -1  -7   2  363.53   52.87
  -1  -7   2  317.07   68.31
   1   7  -2  347.72   50.59
   1   7  -2  322.69   69.30
   1   7  -2  389.84   83.80
  -1   7   2  378.03   55.18
  -1   7   2  614.15  131.22
   1  -7  -1  491.48   71.57
   1  -7  -1  388.89   83.63
  -1  -7   1  386.41   56.25
   1   7  -1  452.67   65.79
   1   7  -1  434.90   93.13
   1   7  -1  537.74  114.78
  -1   7   1  413.84   60.34
  -1   7   1  461.74   98.96
   1  -7   0 3446.17  499.33
   1  -7   0 4485.30  650.08
   1  -7   0 3618.39  767.78
  -1  -7   0 3436.67  498.09
   1   7   0 3590.71  761.59
   1   7   0 2922.05  423.75
   1   7   0 2924.53  620.76
  -1   7   0 4782.67  693.03
  -1   7   0 3945.91  837.18
   1  -7   1  826.44  120.06
   1  -7   1  865.25  125.68
   1  -7   1  926.80  197.29
  -1  -7  -1  643.48  137.25
  -1  -7  -1  830.15  120.56
   1   7   1  839.24  178.46
   1   7   1  949.10  137.83
   1   7   1  506.35  108.25
  -1   7  -1 1052.77  152.93
  -1   7  -1  704.18  150.38
   1  -7   2 5873.02  851.22
   1  -7   2 4596.81  666.18
  -1  -7  -2 5241.11  759.52
  -1  -7  -2 2538.78  538.98
   1   7   2 5026.34  728.55
   1   7   2 3537.85  750.45
   1   7   2 5336.10 1131.24
  -1   7  -2 4700.06  681.47
  -1   7  -2 3731.14  791.33
  -1   7  -2 5104.81 1082.50
   1  -7   3  371.29   54.31
   1  -7   3  406.11   59.10
  -1  -7  -3  457.61   66.70
  -1  -7  -3  378.36   81.16
   1   7   3  391.62   57.41
   1   7   3  365.30   53.36
   1   7   3  582.34  124.32
  -1   7  -3  353.54   51.59
  -1   7  -3  445.23   95.12
  -1   7  -3  279.69   61.13
   1  -7   4 1858.55  269.78
   1  -7   4 2006.82  291.01
  -1  -7  -4 1877.96  272.50
  -1  -7  -4 1272.90  270.73
   1   7   4 1588.44  230.83
   1   7   4 2400.83  509.66
   1   7   4 2393.81  347.22
  -1   7  -4 1890.35  274.24
  -1   7  -4 1678.89  356.55
  -1   7  -4 1628.50  346.98
   1  -7   5   66.58   11.88
   1  -7   5   75.46   11.57
  -1  -7  -5   74.75   18.23
   1   7   5   82.60   12.62
  -1   7  -5   56.00    9.28
   1  -7   6  221.13   33.10
  -1  -7  -6  152.81   36.80
   1   7   6  183.09   27.06
  -1   7  -6  248.51   54.02
   1   8  -7   54.81   14.07
   1  -8  -6  348.83   75.62
   1   8  -6  318.19   68.48
  -1   8   6  246.99   36.29
   1  -8  -5  417.56   89.91
   1   8  -5  407.64   87.31
  -1   8   5  550.14   80.21
   1  -8  -4 1498.82  217.74
   1  -8  -4 2281.06  484.87
  -1  -8   4 1134.13  241.62
   1   8  -4  840.07  179.99
   1   8  -4 1422.41  302.37
  -1   8   4 1801.97  261.47
  -1   8   4 1714.00  364.73
   1  -8  -3 1234.08  179.29
   1  -8  -3 1039.55  221.67
  -1  -8   3  860.30  124.81
  -1  -8   3  841.72  122.13
  -1  -8   3  906.97  193.62
   1   8  -3  793.39  115.19
   1   8  -3  943.73  137.00
   1   8  -3  874.34  186.27
  -1   8   3  736.40  107.09
  -1   8   3 1360.05  289.60
   1  -8  -2 2454.53  355.97
   1  -8  -2 2696.55  572.84
  -1  -8   2 2471.05  358.24
   1   8  -2 2564.80  371.83
   1   8  -2 2359.12  500.98
   1   8  -2 2176.56  462.16
  -1   8   2 3201.66  464.22
  -1   8   2 2979.88  632.74
   1  -8  -1  699.23  101.68
   1  -8  -1  718.23  153.30
  -1  -8   1  678.57   98.59
   1   8  -1  581.10  124.28
   1   8  -1  683.12   99.33
   1   8  -1  481.57  102.96
  -1   8   1  622.82   90.61
  -1   8   1  942.08  200.85
   1  -8   0 1859.79  269.69
   1  -8   0 1442.24  209.31
   1  -8   0 1379.87  293.48
  -1  -8   0 1582.66  229.55
   1   8   0 2077.03  301.17
   1   8   0 1641.31  348.75
   1   8   0 1302.64  276.96
  -1   8   0 1929.59  279.94
  -1   8   0 2169.14  460.92
   1  -8   1  234.10   34.40
   1  -8   1  238.64   34.87
   1  -8   1  236.37   51.21
  -1  -8  -1  234.55   34.43
  -1  -8  -1  152.23   33.47
   1   8   1  235.34   34.50
   1   8   1  175.94   38.08
   1   8   1  221.21   48.03
  -1   8  -1  272.71   39.90
  -1   8  -1  192.38   41.71
  -1   8  -1  298.19   64.84
   1  -8   2   70.58   10.89
   1  -8   2   69.39   10.39
  -1  -8  -2   53.28   12.80
  -1  -8  -2   70.13   10.94
   1   8   2   50.35    7.86
   1   8   2   51.83   12.05
   1   8   2   75.50   17.89
  -1   8  -2   72.52   11.07
  -1   8  -2   54.02   14.96
  -1   8  -2   66.00   15.09
   1  -8   3   43.61    7.53
   1  -8   3   41.47    6.43
  -1  -8  -3   22.55    4.81
  -1  -8  -3   36.99   10.17
   1   8   3   24.85    4.26
   1   8   3   68.97   16.84
  -1   8  -3   24.42    4.42
  -1   8  -3   31.45   12.06
  -1   8  -3   40.42    9.91
   1  -8   4  384.22   55.96
   1  -8   4  453.08   66.33
  -1  -8  -4  344.99   74.42
   1   8   4  403.47   58.90
   1   8   4  513.79  110.27
  -1   8  -4  323.27   47.29
  -1   8  -4  382.03   81.94
  -1   8  -4  311.62   70.09
   1  -8   5  343.63   50.18
  -1  -8  -5  263.21   57.66
   1   8   5  295.01   43.24
  -1   8  -5  251.32   37.13
  -1   8  -5  328.10   70.62
   1  -8   6  626.13   91.52
  -1  -8  -6  860.30  185.03
   1   8   6  669.49   97.47
   1  -9  -6   19.74    9.50
   1   9  -6   15.72    6.05
  -1   9   6   13.43    3.71
   1  -9  -5  767.78  164.09
   1   9  -5  779.76  166.11
  -1   9   5  857.83  124.73
   1  -9  -4    2.23    5.52
   1   9  -4   10.41    4.48
  -1   9   4   -0.90    1.76
   1  -9  -3   65.75   10.56
   1  -9  -3   53.03   13.57
  -1  -9   3   51.87    7.88
  -1  -9   3   55.30    8.25
   1   9  -3   42.42    6.67
   1   9  -3   43.74    6.75
   1   9  -3   49.02   11.99
   1   9  -3   31.02   12.93
  -1   9   3   38.51    6.24
  -1   9   3   88.38   21.41
   1  -9  -2    1.72    3.30
   1  -9  -2   -0.01    4.80
  -1  -9   2    6.68    2.26
   1   9  -2    3.67    1.67
   1   9  -2    1.75    3.26
   1   9  -2    1.96    8.95
  -1   9   2    1.12    1.51
  -1   9   2    5.40    7.24
   1  -9  -1  655.04   95.41
   1  -9  -1  844.20  180.28
  -1  -9   1  676.10   98.30
   1   9  -1  857.42  182.55
   1   9  -1  782.65  113.70
   1   9  -1  683.94  146.29
  -1   9   1  594.32   86.48
  -1   9   1  707.49  151.57
   1  -9   0   15.89    2.91
   1  -9   0    8.34    2.90
   1  -9   0   10.36    5.61
  -1  -9   0   10.37    2.88
   1   9   0    7.31    2.09
   1   9   0    8.43    3.93
   1   9   0   15.64    7.43
  -1   9   0    4.89    1.80
  -1   9   0   12.38    8.78
   1  -9   1 2385.14  346.03
   1  -9   1 2588.75  375.42
   1  -9   1 2004.34  425.82
  -1  -9  -1 1424.06  302.86
  -1  -9  -1 2611.88  378.81
   1   9   1 2437.18  353.42
   1   9   1 2714.72  576.15
   1   9   1 3015.81  640.17
  -1   9  -1 2715.55  393.85
  -1   9  -1 2523.50  536.50
  -1   9  -1 1908.52  405.37
   1  -9   2   94.70   14.08
   1  -9   2   99.82   15.33
  -1  -9  -2   50.43   12.63
  -1  -9  -2   71.04   11.25
   1   9   2   60.80    9.27
   1   9   2  107.71   25.39
   1   9   2   57.66   13.24
  -1   9  -2   75.70   11.43
  -1   9  -2  101.85   25.01
  -1   9  -2   72.40   16.45
   1  -9   3 1845.34  267.92
   1  -9   3 2142.70  310.71
  -1  -9  -3 1562.01  332.19
   1   9   3 2698.61  573.26
   1   9   3 2081.16  301.91
   1   9   3 2349.21  498.50
  -1   9  -3 1873.00  271.68
  -1   9  -3 1400.11  299.06
  -1   9  -3 2178.22  462.57
   1  -9   4  100.32   16.06
   1  -9   4   80.74   12.15
  -1  -9  -4   71.99   17.62
   1   9   4  114.24   17.05
  -1   9  -4   84.25   13.14
  -1   9  -4   79.42   17.93
   1  -9   5  739.29  107.63
  -1  -9  -5  587.71  126.47
   1   9   5  601.34   87.52
  -1   9  -5  579.45   84.67
  -1   9  -5  692.21  147.66
  -1  -9  -6    8.01   16.46
   1   9   6   20.63    3.84
   1   9   6   10.26   13.55
   1  10  -6   63.19   15.34
  -1  10   6   51.30    8.35
   1 -10  -5  523.70  112.42
   1  10  -5  667.42  142.33
  -1  10   5  853.29  124.03
   1 -10  -4 1054.83  225.18
   1  10  -4  716.58  152.81
  -1  10   4  534.44   77.89
   1 -10  -3 1478.58  314.63
  -1 -10   3 2217.87  321.61
  -1 -10   3 1772.64  257.09
   1  10  -3 1623.96  235.71
   1  10  -3 2149.31  311.70
   1  10  -3 2354.99  499.74
  -1  10   3 1235.73  179.49
   1 -10  -2 1410.02  204.90
   1 -10  -2  949.10  202.46
  -1 -10   2 1177.90  171.07
   1  10  -2 1349.72  287.74
   1  10  -2 1404.65  203.74
   1  10  -2 1549.21  329.21
  -1  10   2 1227.06  178.21
  -1  10   2 1711.10  364.31
   1 -10  -1 1451.74  210.97
   1 -10  -1 1219.21  259.78
  -1 -10   1 1517.82  220.30
   1  10  -1 1046.57  223.40
   1  10  -1 1688.80  245.04
   1  10  -1 1029.23  219.02
  -1  10   1 1399.69  203.16
  -1  10   1 1439.35  306.62
   1 -10   0  630.67   91.73
   1 -10   0  593.08   86.53
   1 -10   0  789.68  168.63
  -1 -10   0  641.82   93.51
   1  10   0  690.55  100.44
   1  10   0  553.85  118.16
   1  10   0 1008.57  215.30
  -1  10   0  767.37  111.56
  -1  10   0  625.30  134.52
   1 -10   1  195.06   29.00
   1 -10   1  199.48   29.23
   1 -10   1  199.40   43.74
  -1 -10  -1  237.94   35.14
   1  10   1  207.75   45.10
   1  10   1  190.48   27.94
   1  10   1  195.48   43.61
  -1  10  -1  217.33   32.03
  -1  10  -1  203.08   44.07
  -1  10  -1  162.85   37.90
   1 -10   2   20.63    3.50
   1 -10   2   13.96    4.68
  -1 -10  -2   17.08    4.81
  -1 -10  -2   19.82    7.48
   1  10   2   12.95   11.88
   1  10   2   15.58    3.18
   1  10   2   11.11    4.44
  -1  10  -2   16.37    3.42
  -1  10  -2   12.35   12.08
  -1  10  -2    9.95    4.29
   1 -10   3   91.36   13.67
   1 -10   3   88.30   14.23
  -1 -10  -3   99.08   23.01
   1  10   3   88.55   23.09
   1  10   3   91.48   13.75
   1  10   3  124.48   27.53
  -1  10  -3   99.45   15.14
  -1  10  -3  115.15   25.53
   1 -10   4  194.16   28.56
  -1 -10  -4  161.40   36.16
   1  10   4  171.44   25.34
   1  10   4  247.40   53.61
  -1  10  -4  214.23   31.75
  -1  10  -4  181.81   39.62
   1 -10   5  382.07   56.00
  -1 -10  -5  347.02   76.49
   1  10   5  423.34   61.75
   1  10   5  548.07  118.08
  -1  10  -5  395.25   58.52
  -1  10  -5  453.08   97.06
   1  10   6  275.10   40.39
   1  11  -6  689.73  147.41
  -1  11   6  709.55  103.34
   1 -11  -5    3.49    7.40
   1  11  -5    9.01    4.11
  -1  11   5    8.03    2.44
   1 -11  -4  261.39   56.87
   1  11  -4  316.57   68.19
  -1  11   4  253.83   37.25
   1 -11  -3   -0.09    4.85
  -1 -11   3   -1.76    3.22
  -1 -11   3   -0.01    1.84
   1  11  -3    2.25    2.68
   1  11  -3    7.24    4.87
   1  11  -3   -1.97    3.41
  -1  11   3    2.86    2.08
   1 -11  -2  195.73   43.12
  -1 -11   2  107.71   16.50
   1  11  -2  127.87   18.99
   1  11  -2  112.59   25.14
  -1  11   2  114.57   17.16
   1 -11  -1   10.92    6.24
  -1 -11   1   10.03    4.00
   1  11  -1   13.89    2.76
   1  11  -1   13.07    5.43
  -1  11   1   14.25    3.18
   1 -11   0 2032.43  294.81
   1 -11   0 1468.25  213.32
   1 -11   0 2264.96  481.16
  -1 -11   0 1932.48  280.51
   1  11   0 1895.31  274.86
   1  11   0 1907.28  404.92
   1  11   0 1840.79  391.91
  -1  11   0 1636.77  237.57
   1 -11   1   12.03    4.85
   1 -11   1   10.16    2.26
   1 -11   1   15.07    6.39
  -1 -11  -1   17.32    4.39
   1  11   1   11.00    2.79
   1  11   1   14.84    5.37
   1  11   1   20.17   12.12
  -1  11  -1   15.88    3.13
  -1  11  -1   13.79    5.32
   1 -11   2 3507.29  508.42
  -1 -11  -2 2938.58  624.06
   1  11   2 2547.87  369.48
   1  11   2 2924.53  620.76
  -1  11  -2 2636.66  382.36
  -1  11  -2 2721.74  577.39
   1 -11   3    0.98    1.86
  -1 -11  -3    0.05    6.31
   1  11   3    3.30    1.65
   1  11   3    8.66    5.81
  -1  11  -3    3.72    3.30
  -1  11  -3    1.03    3.20
   1 -11   4 1420.76  206.22
  -1 -11  -4 1107.28  236.12
   1  11   4 1649.98  239.43
   1  11   4 1258.45  267.83
  -1  11  -4 1504.19  218.57
  -1  11  -4  998.25  212.37
   1 -11   5    6.10    4.90
   1  11   5    3.31    2.37
   1  11   5  -10.65   11.58
  -1  11  -5   -0.49    8.24
   1  11   6  157.89   23.57
   1  12  -6   74.05   18.17
  -1  12   6   55.72    9.29
   1 -12  -5  334.09   72.86
   1  12  -5  435.32   93.42
  -1  12   5  416.73   60.80
   1 -12  -4  357.58   77.56
   1  12  -4  421.69   90.41
  -1  12   4  332.27   48.57
   1 -12  -3  928.45  198.00
  -1 -12   3 1004.03  145.88
   1  12  -3 1189.47  172.92
   1  12  -3  936.71  199.44
  -1  12   3  662.88   96.40
   1 -12  -2  724.01  154.67
  -1 -12   2  917.30  133.20
   1  12  -2  857.42  124.65
   1  12  -2 1433.15  304.80
  -1  12   2  875.17  127.21
   1 -12  -1  548.90  117.67
   1  12  -1  771.50  112.22
   1  12  -1  754.58  161.03
  -1  12   1  930.93  135.26
   1 -12   0  797.11  115.77
   1 -12   0  804.96  171.89
   1  12   0  740.12  107.71
   1  12   0  845.44  180.15
  -1  12   0  705.01  102.72
  -1  12   0  890.04  189.61
   1 -12   1  183.58   26.96
   1 -12   1  173.13   38.13
   1  12   1  175.20   25.88
   1  12   1  141.87   31.29
  -1  12  -1  151.74   22.65
  -1  12  -1  174.08   38.05
   1 -12   2   57.41    8.83
   1  12   2   55.22    8.51
   1  12   2   64.51   15.40
  -1  12  -2   58.57    9.45
  -1  12  -2   47.62   11.43
   1 -12   3   43.12    6.97
  -1 -12  -3   37.67   11.43
   1  12   3   46.05    7.28
   1  12   3   35.16   10.30
  -1  12  -3   37.47    7.02
  -1  12  -3   31.24    8.30
   1 -12   4  151.13   22.76
   1  12   4  151.21   22.33
   1  12   4  139.27   31.93
  -1  12  -4  141.67   22.24
  -1  12  -4  120.52   27.04
   1  12   5  287.54   42.13
   1  12   5  221.62   50.14
   1  12   6  247.56   36.61
  -1  13   6   11.68    3.70
   1  13  -5  408.59   87.72
  -1  13   5  500.16   73.06
   1 -13  -4   10.68    8.64
   1  13  -4   11.53    5.70
  -1  13   4    5.34    2.59
   1 -13  -3   11.08    6.43
  -1 -13   3    2.40    3.30
   1  13  -3    6.17    6.29
   1  13  -3   12.94    5.98
  -1  13   3    3.89    2.12
   1 -13  -2    0.46    5.42
  -1 -13   2    0.13    2.15
   1  13  -2    3.38    3.79
   1  13  -2    2.40    4.18
  -1  13   2   11.31    2.97
   1 -13  -1  490.24   71.33
   1 -13  -1  462.16   99.12
   1  13  -1  518.74   75.70
   1  13  -1  553.85  118.58
  -1  13   1  523.29   76.24
   1 -13   0    8.33    2.23
   1 -13   0   12.46    5.76
   1  13   0   10.07    2.72
   1  13   0    5.85    4.19
  -1  13   0    9.64    2.85
  -1  13   0   11.16    4.85
   1 -13   1 1291.48  187.46
   1  13   1 1379.87  200.35
   1  13   1 1332.79  283.32
  -1  13  -1 1326.18  192.54
  -1  13  -1 1457.52  309.76
   1 -13   2   11.29    2.92
   1  13   2    7.69    2.75
   1  13   2    9.38    5.56
  -1  13  -2    8.27    3.88
  -1  13  -2   12.13    5.44
   1 -13   3 1073.83  156.03
   1  13   3 1027.99  149.35
   1  13   3 1005.68  214.44
  -1  13  -3  994.94  144.85
  -1  13  -3  970.16  206.46
   1  13   4    2.28    2.19
   1  13   4    2.20    9.12
  -1  13  -4    1.62    8.73
  -1  13  -4   -2.61    5.41
   1  13   5  372.86   54.60
   1  14  -5  278.33   60.55
  -1  14   5  155.62   23.45
   1 -14  -4  639.76  137.66
   1  14  -4  640.58  137.00
  -1  14   4  541.05   79.01
   1 -14  -3  443.58   95.53
  -1 -14   3  325.70   47.83
   1  14  -3  365.47   54.39
   1  14  -3  708.73  151.40
  -1  14   3  390.91   57.08
   1 -14  -2  753.75  161.11
  -1 -14   2 1103.15  160.33
   1  14  -2  951.99  138.69
   1  14  -2  992.46  211.42
  -1  14   2  793.81  115.48
   1 -14  -1  359.69   52.45
   1 -14  -1  369.56   79.88
   1  14  -1  338.01   49.69
   1  14  -1  267.26   58.03
  -1  14   1  367.49   53.86
  -1  14   1  367.62   79.09
   1 -14   0  563.76   81.98
   1 -14   0  571.60  122.42
   1  14   0  610.43   88.92
   1  14   0  472.89  101.35
  -1  14   0  656.28   95.53
  -1  14   0  529.90  113.33
   1 -14   1   41.47    6.67
   1  14   1   27.18    4.93
   1  14   1   28.07    9.12
  -1  14  -1   49.15    8.37
  -1  14  -1   41.47   10.54
   1  14   2   22.62    4.55
   1  14   2   30.96   10.30
  -1  14  -2   21.68    5.90
  -1  14  -2   19.19    6.72
   1  14   3   29.06    5.42
   1  14   3   29.11   11.12
  -1  14  -3   23.25    8.31
  -1  14  -3   33.87    9.50
   1  14   4  171.85   25.66
   1  14   4  187.09   42.91
   1  14   5  124.61   18.76
   1  15  -4  197.42   43.45
  -1  15   4  133.08   20.09
   1 -15  -3   -0.45    9.50
   1  15  -3    3.77    4.77
  -1  15   3    1.04    3.32
   1 -15  -2   34.99    5.77
   1 -15  -2   51.09   14.29
   1  15  -2   35.17    8.84
   1  15  -2   32.11    9.91
  -1  15   2   33.24    6.07
  -1  15   2   21.60    8.14
   1 -15  -1   40.95    6.63
   1 -15  -1   53.36   14.41
   1  15  -1   40.08    8.24
   1  15  -1   39.40   11.15
  -1  15   1   31.33    5.71
  -1  15   1   72.07   17.03
   1 -15   0  624.47   90.86
   1  15   0  810.74  118.12
   1  15   0  920.19  196.22
  -1  15   0  827.68  120.52
  -1  15   0  799.59  170.53
   1  15   1   89.66   13.89
   1  15   1  119.53   26.87
  -1  15  -1   98.42   15.79
  -1  15  -1  111.80   25.14
   1  15   2 1126.28  163.67
   1  15   2 1568.20  333.59
  -1  15  -2 1776.77  258.25
  -1  15  -2 1028.40  219.06
   1  15   3   73.39   11.72
   1  15   3   86.20   22.57
  -1  15  -3  124.44   28.44
   1  15   4  605.47   88.34
   1 -16  -3  717.81  104.37
   1 -16  -3  599.69  129.23
   1  16  -3  639.34  136.83
  -1  16   3  684.36   99.66
  -1  16   3  558.80  119.86
   1 -16  -2  329.26   48.20
   1 -16  -2  260.65   57.57
   1  16  -2  174.66   38.97
  -1  16   2  201.38   30.03
  -1  16   2  246.45   53.77
   1 -16  -1  633.15   92.14
   1 -16  -1  638.93  136.92
   1  16  -1  541.46   79.75
   1  16  -1  550.96  117.96
  -1  16   1  500.98   73.23
  -1  16   1  578.63  123.95
   1  16   0  140.30   21.64
   1  16   0  132.79   30.22
  -1  16   0  175.40   26.58
  -1  16   0  155.45   34.92
   1  16   1  107.38   16.90
   1  16   1   89.54   21.73
  -1  16  -1  112.59   18.09
  -1  16  -1  103.01   23.36
   1  16   2   15.15    4.42
   1  16   2   13.41    9.38
  -1  16  -2    6.85    7.22
   1  16   3   17.67    4.70
  -1  16  -3   34.67   11.68
   1 -17  -2    3.75   11.80
   1  17  -2    1.11    7.72
  -1  17   2    0.66    8.88
   1  17  -1  199.36   43.99
  -1  17   1  202.00   30.49
  -1  17   1  234.18   51.38
   1  17   0   30.08   10.73
  -1  17   0   16.05    8.59
  -1  17  -1  749.21  160.29
   2   0  -7   19.41    7.41
   2   0  -6 2264.96  328.55
   2   0  -6 2136.51  453.90
  -2   0   6 1874.24  272.01
  -2   0   6 1835.01  266.22
   2   0  -5    2.70    1.29
   2   0  -5    1.41    1.70
   2   0  -5    2.78    4.13
  -2   0   5    4.23    2.12
  -2   0   5    8.31    6.48
   2   0  -4 2756.44  399.59
   2   0  -4 2797.32  405.45
   2   0  -4 4208.58  892.93
  -2   0   4 2679.61  388.56
  -2   0   4 3857.53  818.18
   2   0  -3    2.68    0.91
   2   0  -3   -0.47    1.00
   2   0  -3    0.78    2.28
  -2   0   3    4.08    1.53
  -2   0   3    0.22    3.66
   2   0  -2 1051.53  152.48
   2   0  -2 1046.57  151.90
   2   0  -2 1396.80  296.75
  -2   0   2 1335.27  193.70
  -2   0   2 1333.61  283.32
   2   0  -1    1.16    0.84
   2   0  -1    0.51    1.44
   2   0  -1    1.02    2.39
  -2   0   1    1.01    1.42
  -2   0   1   -0.53    0.73
  -2   0   1   -0.04    2.34
   2   0   0  156.77   22.94
   2   0   0  247.85   36.26
   2   0   0  304.02   64.97
  -2   0   0  240.13   35.23
  -2   0   0  142.95   20.95
  -2   0   0  272.91   58.32
   2   0   1    2.81    1.26
   2   0   1    0.42    1.87
   2   0   1    3.10    1.78
  -2   0  -1    3.66    1.87
  -2   0  -1    2.46    1.34
  -2   0  -1   10.69    2.70
   2   0   2 2410.33  349.49
   2   0   2 2632.53  381.74
  -2   0  -2 2386.37  346.07
  -2   0  -2 3093.86  448.53
   2   0   3   -0.51    1.19
   2   0   3    1.85    2.47
  -2   0  -3    1.79    1.63
  -2   0  -3   -0.96    1.67
   2   0   4 3518.44  510.07
   2   0   4 3772.45  547.24
  -2   0  -4 4266.41  618.69
   2   0   5    0.35    1.67
   2   0   6 1948.59  282.79
   2   1  -7  355.27   76.74
  -2   1   7  183.79   27.79
   2  -1  -6   80.87   12.62
   2  -1  -6   68.77   10.37
   2  -1  -6  114.32   25.78
   2   1  -6  127.29   28.37
  -2   1   6   68.44   10.85
   2  -1  -5   41.05    6.61
   2  -1  -5   38.05    5.91
   2  -1  -5   29.69    8.03
  -2  -1   5   29.39    4.72
  -2  -1   5   29.98   10.56
  -2  -1   5   33.76    5.30
   2   1  -5   27.23    4.13
   2   1  -5   27.97    4.30
   2   1  -5   48.16   11.72
  -2   1   5   24.43    4.53
  -2   1   5   54.48   14.10
   2  -1  -4  160.16   23.51
   2  -1  -4  154.63   22.59
   2  -1  -4  208.49   45.31
  -2  -1   4  153.14   22.43
  -2  -1   4  195.89   42.75
   2   1  -4  139.64   20.34
   2   1  -4  187.46   27.34
   2   1  -4  234.59   50.80
  -2   1   4  132.91   19.70
  -2   1   4  172.72   37.82
   2  -1  -3 1708.63  247.73
   2  -1  -3 1833.36  265.85
   2  -1  -3 1892.83  402.15
  -2  -1   3 1894.89  274.81
  -2  -1   3 1766.45  375.18
   2   1  -3 1676.82  243.10
   2   1  -3 1913.07  277.33
   2   1  -3 2751.48  584.00
  -2   1   3 1858.55  269.61
  -2   1   3 3077.76  652.98
   2  -1  -2 1443.48  209.40
   2  -1  -2 1294.79  187.75
  -2  -1   2 1674.76  242.77
  -2  -1   2 1726.39  250.41
   2   1  -2 1421.17  206.09
   2   1  -2 1371.61  198.86
   2   1  -2 1719.78  365.26
  -2   1   2 1474.86  214.02
  -2   1   2 1887.46  400.70
   2  -1  -1 5344.36  774.39
   2  -1  -1 6116.69  886.73
   2  -1  -1 7496.15 1589.68
  -2  -1   1 4216.84  611.67
  -2  -1   1 5026.34  728.14
  -2  -1   1 4939.61 1047.40
   2   1  -1 4943.74  716.58
   2   1  -1 4204.45  609.19
   2   1  -1 4291.19  909.45
  -2   1   1 4522.47  655.87
  -2   1   1 5042.87  731.03
  -2   1   1 4786.80 1014.77
   2  -1   0 3793.92  549.72
   2  -1   0 4200.32  608.78
   2  -1   0 3484.17  738.88
  -2  -1   0 2645.75  383.56
  -2  -1   0 2468.16  357.95
  -2  -1   0 3387.10  718.23
   2   1   0 2967.08  430.36
   2   1   0 2715.55  393.64
   2   1   0 3763.36  797.94
  -2   1   0 3299.54  478.26
  -2   1   0 2538.78  368.15
  -2   1   0 3302.85  700.47
   2  -1   1 2222.83  322.32
   2  -1   1 3973.17  576.15
   2  -1   1 3309.87  702.12
  -2  -1  -1 2590.82  375.63
  -2  -1  -1 3072.81  445.64
  -2  -1  -1 3429.23  727.31
   2   1   1 3820.35  553.85
   2   1   1 3910.80  567.06
   2   1   1 4167.29  884.25
  -2   1  -1 2772.55  402.11
  -2   1  -1 4299.44  622.82
  -2   1  -1 3650.61  773.98
   2  -1   2 1467.84  212.95
   2  -1   2 1561.19  226.66
  -2  -1  -2 2072.49  300.47
  -2  -1  -2 1587.20  230.30
   2   1   2 1763.15  255.77
   2   1   2 1911.41  277.29
  -2   1  -2 1638.83  237.82
  -2   1  -2 2152.62  312.15
  -2   1  -2 2001.04  424.99
  -2   1  -2 1651.22  350.73
   2  -1   3  418.79   61.00
   2  -1   3  438.62   64.10
  -2  -1  -3  416.32   60.63
  -2  -1  -3  342.64   50.02
   2   1   3  363.36   53.20
   2   1   3  396.20   57.74
  -2   1  -3  462.98   67.36
  -2   1  -3  447.30   65.34
   2  -1   4  179.08   26.32
   2  -1   4  173.01   25.89
  -2  -1  -4  145.18   21.56
   2   1   4  150.42   22.78
   2   1   4  149.23   22.05
  -2   1  -4  137.04   20.48
  -2   1  -4  166.61   24.62
   2  -1   5   49.15    7.70
   2   1   5   71.86   11.09
   2  -1   6  110.27   16.71
   2   1   6   85.45   13.07
   2   2  -7 1499.64  318.85
  -2   2   7 1094.06  159.29
   2  -2  -6   52.33    9.39
   2  -2  -6   58.61    9.04
   2  -2  -6   88.05   20.38
   2   2  -6   54.27   13.01
  -2   2   6   52.12    8.67
   2  -2  -5 3751.38  543.94
   2  -2  -5 3224.79  467.52
   2  -2  -5 4687.68  994.53
  -2  -2   5 2791.13  592.67
   2   2  -5 4106.98  871.45
  -2   2   5 3520.09  510.48
  -2   2   5 3618.39  767.78
   2  -2  -4   59.23    8.85
   2  -2  -4   60.80    9.30
   2  -2  -4   88.84   20.53
  -2  -2   4   53.28    7.84
  -2  -2   4   63.73   15.11
   2   2  -4   50.35   12.18
  -2   2   4   47.17    7.41
  -2   2   4  107.92   24.50
   2  -2  -3 3455.67  500.98
   2  -2  -3 3329.28  482.39
   2  -2  -3 4489.44  952.41
  -2  -2   3 3595.67  521.22
  -2  -2   3 4559.64  967.27
   2   2  -3 3197.94  463.39
   2   2  -3 3537.03  512.55
   2   2  -3 4254.02  902.02
  -2   2   3 3716.69  538.98
  -2   2   3 4654.64  987.09
   2  -2  -2   11.07    2.07
   2  -2  -2   14.13    2.64
   2  -2  -2   16.73    5.40
  -2  -2   2   12.10    2.06
  -2  -2   2    9.82    4.00
   2   2  -2   15.36    2.68
   2   2  -2   14.38    2.32
   2   2  -2   16.55    4.91
  -2   2   2   10.45    2.38
  -2   2   2   10.26    4.02
   2  -2  -1  396.49   57.78
   2  -2  -1  462.98   67.32
   2  -2  -1  510.07  108.95
  -2  -2   1  610.84   88.84
  -2  -2   1  451.01   65.50
  -2  -2   1  430.36   91.85
   2   2  -1  410.78   59.72
   2   2  -1  715.34  103.96
   2   2  -1  576.56  122.79
  -2   2   1  561.28   81.57
  -2   2   1  591.43   86.11
  -2   2   1  678.16  144.52
   2  -2   0    2.47    1.17
   2  -2   0    1.88    1.56
   2  -2   0    6.77    3.15
  -2  -2   0    0.40    1.55
  -2  -2   0    1.62    1.09
  -2  -2   0    5.21    2.26
   2   2   0    3.24    1.60
   2   2   0    2.38    1.04
   2   2   0    4.39    2.27
  -2   2   0    2.89    1.80
  -2   2   0    2.80    1.30
  -2   2   0    2.53    2.49
   2  -2   1  990.81  143.81
   2  -2   1  640.17   93.18
   2  -2   1  750.03  159.46
  -2  -2  -1  980.07  142.45
  -2  -2  -1  808.26  117.38
  -2  -2  -1  894.99  189.94
   2   2   1  819.83  119.20
   2   2   1  873.93  126.88
   2   2   1  769.44  163.38
   2   2   1 1075.48  228.32
  -2   2  -1  724.42  105.19
  -2   2  -1  907.80  132.00
  -2   2  -1 1115.96  236.99
   2  -2   2    2.58    1.18
   2  -2   2    2.06    2.19
  -2  -2  -2    7.56    1.97
  -2  -2  -2    6.43    2.05
   2   2   2    1.42    1.18
   2   2   2    0.45    2.13
  -2   2  -2    1.50    1.36
  -2   2  -2    3.49    1.78
  -2   2  -2    3.30    2.27
  -2   2  -2    1.51    1.51
   2  -2   3 2950.14  427.88
   2  -2   3 3209.51  465.05
  -2  -2  -3 3347.46  485.29
   2   2   3 3729.08  540.64
   2   2   3 2798.15  405.74
  -2   2  -3 2680.44  388.64
  -2   2  -3 2987.31  433.25
  -2   2  -3 3163.26  671.14
  -2   2  -3 2835.32  601.34
   2  -2   4   32.11    6.75
   2  -2   4   20.08    3.59
  -2  -2  -4   12.03    3.45
   2   2   4   20.24    4.73
   2   2   4   14.49    3.01
  -2   2  -4    7.67    2.68
  -2   2  -4   14.69    3.59
  -2   2  -4   23.39    5.84
  -2   2  -4   15.94    3.94
   2  -2   5 2135.27  309.72
   2   2   5 1570.68  227.98
   2  -2   6   42.95    7.24
   2   2   6   31.38    5.64
   2  -3  -7    8.81    3.97
   2  -3  -7   83.92   20.47
   2   3  -7   74.47   17.62
  -2   3   7   66.58   11.85
   2  -3  -6   43.86    7.05
   2  -3  -6   52.58   13.54
   2   3  -6   42.46   10.78
  -2   3   6   28.16    5.49
   2  -3  -5   80.54   12.05
   2  -3  -5   97.26   14.86
   2  -3  -5  139.15   31.18
  -2  -3   5  111.80   26.55
   2   3  -5  144.10   31.81
  -2   3   5   89.83   13.59
  -2   3   5   89.05   21.74
   2  -3  -4  627.37   91.15
   2  -3  -4  550.14   80.12
   2  -3  -4  702.53  150.13
  -2  -3   4  676.51  144.52
   2   3  -4  957.36  203.90
  -2   3   4  411.90   60.09
  -2   3   4  437.38   93.79
   2  -3  -3 1116.37  161.94
   2  -3  -3 1092.41  158.59
   2  -3  -3 1733.82  368.57
  -2  -3   3 1150.65  244.80
   2   3  -3 1099.02  159.38
   2   3  -3 1164.69  168.92
   2   3  -3 1222.51  259.90
  -2   3   3 1058.97  153.80
  -2   3   3 1414.98  300.71
   2  -3  -2 2626.75  380.84
   2  -3  -2 2883.23  417.97
   2  -3  -2 2984.00  633.15
  -2  -3   2 2658.14  385.25
  -2  -3   2 3337.96  707.90
  -2  -3   2 2506.15  363.36
   2   3  -2 2775.85  402.27
   2   3  -2 2977.40  631.91
   2   3  -2 2975.34  431.19
  -2   3   2 2767.59  401.32
  -2   3   2 2460.31  522.05
   2  -3  -1 2528.87  366.63
   2  -3  -1 1726.80  250.45
   2  -3  -1 2117.09  449.36
  -2  -3   1 2010.54  291.58
  -2  -3   1 2651.12  562.52
  -2  -3   1 1882.91  272.96
   2   3  -1 2261.24  327.93
   2   3  -1 1773.05  257.09
   2   3  -1 2149.73  455.96
  -2   3   1 2793.19  405.00
  -2   3   1 2247.61  477.03
   2  -3   0 2867.95  415.90
   2  -3   0 4229.23  612.91
   2  -3   0 4551.38  965.62
  -2  -3   0 3077.76  446.06
  -2  -3   0 3295.41  698.81
  -2  -3   0 4340.75  629.43
   2   3   0 3543.22  513.79
   2   3   0 3570.07  517.50
   2   3   0 3655.56  775.22
  -2   3   0 3855.87  558.80
  -2   3   0 3802.59  551.37
  -2   3   0 4580.30  971.40
   2  -3   1  973.46  141.42
   2  -3   1  667.42   97.02
   2  -3   1  979.25  208.12
  -2  -3  -1  793.81  115.31
   2   3   1 1024.27  148.73
   2   3   1  833.46  121.10
   2   3   1 1093.65  232.07
   2   3   1  739.71  157.23
  -2   3  -1  858.65  124.81
  -2   3  -1 1018.90  147.82
  -2   3  -1 1292.31  274.44
   2  -3   2 1926.28  279.40
   2  -3   2 1845.34  267.79
   2  -3   2 1599.59  339.54
  -2  -3  -2 1654.11  239.96
   2   3   2 1661.55  241.04
   2   3   2 1737.54  252.15
  -2   3  -2 2579.66  373.94
  -2   3  -2 1699.13  246.53
  -2   3  -2 1675.17  355.52
  -2   3  -2 2592.47  550.14
   2  -3   3  178.75   26.45
   2  -3   3  136.09   20.08
  -2  -3  -3  137.95   20.39
   2   3   3  142.78   21.09
   2   3   3  166.69   24.91
  -2   3  -3  199.53   29.30
  -2   3  -3  155.54   22.90
  -2   3  -3  130.10   28.06
  -2   3  -3  188.29   40.82
   2  -3   4  260.44   38.10
   2  -3   4  195.77   29.20
  -2  -3  -4  163.34   24.30
   2   3   4  168.05   25.39
   2   3   4  152.64   22.58
  -2   3  -4  237.20   34.91
  -2   3  -4  188.70   27.82
  -2   3  -4  173.34   37.23
  -2   3  -4  184.20   40.01
   2  -3   5   12.89    2.90
   2   3   5   15.39    3.21
  -2   3  -5   17.16    5.38
  -2   3  -5   10.24    6.38
   2  -3   6  143.48   21.56
   2   3   6  175.20   25.96
   2  -4  -7   26.32    5.65
   2  -4  -7   51.05   14.65
   2   4  -7   43.12   11.10
  -2   4   7   36.85    8.08
   2  -4  -6 1680.54  243.80
   2  -4  -6 2007.23  426.64
   2   4  -6 1829.23  388.60
  -2   4   6 1451.74  210.93
   2  -4  -5  164.09   24.11
   2  -4  -5  201.47   29.89
   2  -4  -5  237.03   51.71
   2   4  -5  163.18   35.80
  -2   4   5  173.79   25.72
   2  -4  -4 2435.94  353.17
   2  -4  -4 2959.23  429.12
   2  -4  -4 3975.65  843.79
  -2  -4   4 2380.18  505.53
   2   4  -4 2807.65  595.97
  -2   4   4 2313.27  335.57
  -2   4   4 3145.91  667.84
   2  -4  -3  231.21   33.79
   2  -4  -3  238.85   34.99
   2  -4  -3  268.99   58.19
  -2  -4   3  295.84   63.81
   2   4  -3  247.11   53.32
  -2   4   3  254.78   37.36
  -2   4   3  430.36   92.31
   2  -4  -2  925.56  134.31
   2  -4  -2 1038.31  150.71
   2  -4  -2 1031.29  219.48
  -2  -4   2 1068.87  155.00
  -2  -4   2  724.01  154.21
   2   4  -2 1259.28  182.63
   2   4  -2 1058.14  153.47
   2   4  -2 1067.63  226.87
  -2   4   2 1307.18  189.78
  -2   4   2 1554.99  330.49
   2  -4  -1   49.73    7.52
   2  -4  -1   27.82    4.58
   2  -4  -1   81.45   18.66
  -2  -4   1   34.64    5.32
  -2  -4   1   62.78   14.27
   2   4  -1   45.43    6.83
   2   4  -1   32.78    5.27
   2   4  -1   30.77    7.72
  -2   4   1   29.06    4.88
  -2   4   1   75.13   17.33
   2  -4   0   92.14   13.67
   2  -4   0   79.26   11.97
   2  -4   0  150.96   33.35
  -2  -4   0   97.22   21.28
  -2  -4   0  125.81   18.51
   2   4   0  123.78   18.41
   2   4   0  135.72   20.01
   2   4   0   95.08   20.69
   2   4   0  119.32   26.22
  -2   4   0  138.78   20.39
  -2   4   0  130.89   19.49
  -2   4   0  231.00   50.30
   2  -4   1  370.84   54.02
   2  -4   1  288.07   42.17
   2  -4   1  229.93   49.40
  -2  -4  -1  266.47   38.91
   2   4   1  409.91   59.68
   2   4   1  247.48   36.31
   2   4   1  259.33   55.34
   2   4   1  222.90   47.79
  -2   4  -1  292.99   42.87
  -2   4  -1  346.03   50.39
  -2   4  -1  413.84   88.59
   2  -4   2 1265.87  183.79
   2  -4   2 2003.52  290.55
   2  -4   2 1698.71  360.72
  -2  -4  -2 1839.55  266.80
   2   4   2 2398.77  508.83
   2   4   2 1795.77  260.48
   2   4   2 1671.45  242.61
   2   4   2 3165.32  671.55
  -2   4  -2 2122.46  307.94
  -2   4  -2 2078.27  301.33
  -2   4  -2 2426.85  515.03
  -2   4  -2 1799.90  381.91
   2  -4   3  486.11   70.96
   2  -4   3  576.15   83.76
  -2  -4  -3  534.44   77.81
   2   4   3  612.08   89.09
   2   4   3  541.87   79.13
  -2   4  -3  424.58   61.95
  -2   4  -3  503.05   73.23
  -2   4  -3  548.90  116.84
  -2   4  -3  688.49  146.83
   2  -4   4 3397.43  492.72
   2  -4   4 2858.04  414.66
  -2  -4  -4 2415.29  350.36
   2   4   4 2674.66  387.90
   2   4   4 2614.77  379.51
  -2   4  -4 3427.99  496.85
  -2   4  -4 2945.18  427.06
  -2   4  -4 3114.52  661.23
  -2   4  -4 2616.42  555.09
   2  -4   5  170.94   25.20
   2   4   5  261.23   38.36
  -2   4  -5  216.79   32.11
  -2   4  -5  227.45   50.22
  -2   4  -5  213.69   46.17
   2  -4   6 1129.17  164.13
   2   4   6 1514.92  219.97
  -2   4  -6  978.42  208.45
   2  -5  -7  431.60   63.19
   2  -5  -7  439.45   94.70
   2   5  -7  453.49   97.18
   2  -5  -6   94.13   14.27
   2  -5  -6  113.37   25.96
   2   5  -6   83.51   19.12
  -2   5   6   79.67   12.52
   2  -5  -5    4.57    4.10
   2  -5  -5    1.20    5.55
   2   5  -5    8.48    4.32
  -2   5   5   11.01    2.86
   2  -5  -4   17.73    4.20
   2  -5  -4   31.62    9.44
  -2  -5   4   22.67    8.86
   2   5  -4   23.31    6.61
  -2   5   4   18.01    3.84
  -2   5   4   24.43   10.21
   2  -5  -3 1790.81  259.70
   2  -5  -3 1479.82  214.77
   2  -5  -3 2281.88  484.87
  -2  -5   3 2060.93  437.80
   2   5  -3 1838.31  390.50
  -2   5   3 1562.84  226.79
  -2   5   3 1721.02  365.76
   2  -5  -2  746.73  108.50
   2  -5  -2  983.79  142.86
   2  -5  -2  641.82  137.12
  -2  -5   2  776.04  165.37
  -2  -5   2  602.17   87.43
   2   5  -2  617.45   89.62
   2   5  -2  633.15   91.98
   2   5  -2  520.40  111.14
  -2   5   2  513.37   74.84
  -2   5   2  774.81  165.32
   2  -5  -1 4088.40  592.67
   2  -5  -1 4340.75  629.43
   2  -5  -1 6471.89 1372.02
  -2  -5   1 3816.63  553.03
  -2  -5   1 4481.17  949.93
   2   5  -1 4134.24  599.28
   2   5  -1 4658.77  675.27
   2   5  -1 4985.05 1057.31
  -2   5   1 3926.08  569.13
  -2   5   1 6628.82 1405.48
   2  -5   0 1402.17  203.49
   2  -5   0 1747.04  253.38
   2  -5   0 1536.82  326.69
  -2  -5   0 1415.80  300.67
  -2  -5   0 1559.53  226.21
   2   5   0 2040.69  296.00
   2   5   0 2007.23  291.13
   2   5   0 1590.50  337.76
   2   5   0 1215.91  258.17
  -2   5   0 1763.98  255.94
  -2   5   0 1887.87  401.12
   2  -5   1 4629.85  671.14
   2  -5   1 4171.42  604.65
   2  -5   1 2996.39  635.63
  -2  -5  -1 4229.23  612.91
   2   5   1 3439.97  498.50
   2   5   1 6286.03  911.10
   2   5   1 3322.67  704.60
   2   5   1 3468.88  735.58
  -2   5  -1 3950.04  572.43
  -2   5  -1 3960.37  574.08
  -2   5  -1 5381.54 1141.57
   2  -5   2  787.61  114.57
   2  -5   2 1066.39  154.79
   2  -5   2  777.70  165.53
   2   5   2  980.90  142.49
   2   5   2  593.08   86.40
   2   5   2  723.60  153.68
   2   5   2 1073.00  227.90
  -2   5  -2  777.70  112.96
  -2   5  -2  703.77  102.43
  -2   5  -2  678.99  144.56
  -2   5  -2  893.34  190.36
   2  -5   3  676.10   98.54
   2  -5   3  483.22   70.29
  -2  -5  -3  848.74  123.37
   2   5   3  596.39   87.19
   2   5   3  698.81  101.60
  -2   5  -3  595.97   86.73
  -2   5  -3  669.49   97.51
  -2   5  -3  737.64  157.60
  -2   5  -3  571.19  121.63
   2  -5   4   27.28    4.43
   2  -5   4   46.92    8.41
   2   5   4   71.41   10.96
  -2   5  -4   32.76    5.77
  -2   5  -4   46.79    7.85
  -2   5  -4   38.44    9.45
  -2   5  -4   51.21   15.27
   2  -5   5   49.31    7.86
   2   5   5   47.08    7.52
  -2   5  -5   32.79    6.05
  -2   5  -5   31.59   14.73
  -2   5  -5   43.82   11.42
   2   5   6   60.13    9.51
  -2   5  -6   57.20   16.82
   2  -6  -7  928.45  135.18
   2  -6  -7  889.62  189.94
   2   6  -7  919.36  195.89
   2  -6  -6  329.96   71.41
   2   6  -6  327.19   70.34
  -2   6   6  405.78   59.47
   2  -6  -5 2784.52  591.43
   2   6  -5 2317.40  491.89
  -2   6   5 1949.42  282.95
   2  -6  -4  458.02   66.95
   2  -6  -4  403.92   86.98
  -2  -6   4  399.13   86.11
   2   6  -4  424.99   91.11
  -2   6   4  432.43   63.15
  -2   6   4  341.98   74.22
   2  -6  -3 1578.52  229.06
   2  -6  -3 1964.29  285.02
   2  -6  -3 1685.08  358.41
  -2  -6   3 1431.50  304.39
   2   6  -3 2429.33  515.85
  -2   6   3 1801.55  261.47
  -2   6   3 2546.63  540.64
   2  -6  -2  105.77   15.67
   2  -6  -2  129.23   19.14
   2  -6  -2  125.02   27.89
  -2  -6   2  145.63   21.30
  -2  -6   2  104.08   23.49
   2   6  -2  110.48   16.19
   2   6  -2  104.37   15.45
   2   6  -2  110.07   24.27
  -2   6   2   78.68   11.90
  -2   6   2  169.91   37.53
   2  -6  -1  144.89   21.43
   2  -6  -1  173.92   25.52
   2  -6  -1  183.79   40.21
  -2  -6   1  101.93   22.81
  -2  -6   1  156.57   22.94
   2   6  -1  161.28   23.79
   2   6  -1  159.46   23.45
   2   6  -1  138.86   30.74
   2   6  -1  143.48   31.33
  -2   6   1  234.80   34.50
  -2   6   1  294.56   63.69
   2  -6   0   -1.39    2.11
   2  -6   0    1.33    0.94
   2  -6   0    2.36    3.30
  -2  -6   0    1.39    1.50
   2   6   0    1.47    1.16
   2   6   0    1.83    2.37
   2   6   0   -1.25    3.77
   2   6   0    4.96    2.42
  -2   6   0    1.22    1.26
  -2   6   0    2.51    5.05
   2  -6   1  459.26   66.87
   2  -6   1  517.09   75.37
   2  -6   1  452.67   96.93
  -2  -6  -1  731.86  106.35
   2   6   1  474.55   69.14
   2   6   1  429.95   62.78
   2   6   1  534.03  113.83
   2   6   1  571.19  121.76
  -2   6  -1  724.01  105.36
  -2   6  -1  702.53  150.05
   2  -6   2   34.61    5.90
   2  -6   2   37.55    5.87
   2  -6   2   31.08    8.12
  -2  -6  -2   33.71    5.71
   2   6   2   52.00    8.68
   2   6   2   30.98    5.08
   2   6   2   31.72    7.58
   2   6   2   39.83    9.83
  -2   6  -2   34.88    5.69
  -2   6  -2   33.50    5.34
  -2   6  -2   34.71    8.46
  -2   6  -2   52.91   14.09
   2  -6   3 1669.80  242.28
   2  -6   3 2194.74  318.52
  -2  -6  -3 1513.27  219.60
   2   6   3 2293.86  332.68
   2   6   3 1473.62  214.11
   2   6   3 1630.98  346.27
   2   6   3 1237.80  262.92
  -2   6  -3 2096.03  304.10
  -2   6  -3 1786.27  259.12
  -2   6  -3 1933.72  411.24
  -2   6  -3 1533.10  325.66
   2  -6   4  117.63   17.42
   2  -6   4  124.15   19.36
   2   6   4  145.84   21.61
  -2   6  -4  129.32   19.32
  -2   6  -4  126.96   19.22
  -2   6  -4  140.47   33.21
  -2   6  -4  131.79   28.99
   2  -6   5 1537.23  223.07
   2   6   5 1638.83  237.86
  -2   6  -5 1175.43  170.90
  -2   6  -5 1483.95  315.54
   2   6   6  186.39   27.53
  -2   6  -6  137.12   32.57
   2  -7  -7   16.00    4.59
   2  -7  -7    0.01    8.97
   2   7  -7    8.80    5.53
   2  -7  -6   27.11    8.83
   2   7  -6   21.77    6.96
  -2   7   6   31.76    6.02
   2  -7  -5  111.60   25.61
   2   7  -5   97.02   21.72
  -2   7   5   91.94   14.10
   2  -7  -4  604.65   88.26
   2  -7  -4  861.12  183.95
   2   7  -4  801.24  170.65
  -2   7   4  640.17   93.26
   2  -7  -3  210.18   30.80
   2  -7  -3  244.75   36.15
   2  -7  -3  321.53   69.72
  -2  -7   3  307.61   66.66
   2   7  -3  334.05   71.82
  -2   7   3  258.50   37.98
  -2   7   3  397.40   85.82
   2  -7  -2 2307.08  334.54
   2  -7  -2 3654.74  529.90
   2  -7  -2 2992.68  635.63
  -2  -7   2 3087.67  655.45
  -2  -7   2 2811.78  407.64
   2   7  -2 2864.65  415.49
   2   7  -2 2712.24  393.23
   2   7  -2 2957.58  627.78
   2   7  -2 2392.98  508.42
  -2   7   2 3122.78  452.67
  -2   7   2 4041.31  857.83
   2  -7  -1  235.30   34.45
   2  -7  -1  233.44   34.34
   2  -7  -1  244.59   53.03
  -2  -7   1  182.34   26.72
  -2  -7   1  222.53   48.32
   2   7  -1  247.03   36.26
   2   7  -1  218.98   31.97
   2   7  -1  205.80   44.36
   2   7  -1  220.51   48.03
  -2   7   1  206.13   30.38
  -2   7   1  311.62   67.44
   2  -7   0 3493.24  506.35
   2  -7   0 3126.91  453.49
   2  -7   0 3438.73  729.79
  -2  -7   0 2490.87  361.13
   2   7   0 3153.76  457.20
   2   7   0 2763.87  400.87
   2   7   0 2841.10  603.00
   2   7   0 3038.11  644.71
  -2   7   0 3947.97  572.43
  -2   7   0 3169.04  672.79
   2  -7   1   81.90   12.65
   2  -7   1   75.13   11.25
   2  -7   1   78.55   17.89
  -2  -7  -1   96.73   14.55
   2   7   1  131.55   19.83
   2   7   1   99.12   14.77
   2   7   1   72.94   17.03
   2   7   1   80.91   17.80
  -2   7  -1  111.84   16.78
  -2   7  -1   99.21   23.06
   2  -7   2 1662.79  241.41
   2  -7   2 1479.82  214.64
   2  -7   2 1305.11  277.33
  -2  -7  -2 1316.68  191.22
   2   7   2 1636.35  237.44
   2   7   2 1424.89  207.04
   2   7   2 1952.31  414.66
   2   7   2 1191.12  253.01
  -2   7  -2 1652.46  239.96
  -2   7  -2 1361.70  289.31
  -2   7  -2 1412.91  301.00
   2  -7   3   43.53    8.18
   2  -7   3   41.80    6.51
  -2  -7  -3   25.04    5.12
   2   7   3   26.53    6.34
   2   7   3   26.65    4.51
   2   7   3   45.56   11.51
   2   7   3   34.82    8.45
  -2   7  -3   40.33    6.50
  -2   7  -3   37.71   14.17
  -2   7  -3   34.67    8.89
   2  -7   4   77.23   11.62
   2   7   4  107.22   16.05
   2   7   4   73.85   16.52
  -2   7  -4  100.65   15.35
  -2   7  -4   82.97   18.83
   2  -7   5    1.19    2.56
   2   7   5    1.81    2.10
  -2   7  -5   -4.09    4.14
  -2   7  -5    2.82    5.77
   2   7   6  127.04   18.95
  -2   7  -6  141.96   33.49
   2  -8  -7  109.08   16.70
   2   8  -7  139.15   31.16
   2  -8  -6 1030.88  219.93
   2   8  -6 1201.04  255.44
  -2   8   6 1118.02  162.47
   2  -8  -5  792.98  169.33
   2   8  -5  563.34  120.23
  -2   8   5  530.72   77.44
   2  -8  -4 2309.14  490.66
   2   8  -4 1960.57  416.32
  -2   8   4 2083.22  302.32
   2  -8  -3  441.10   64.22
   2  -8  -3  456.79   66.87
   2  -8  -3  604.65  129.56
  -2  -8   3  368.03   79.67
   2   8  -3  587.71  125.48
   2   8  -3  431.19   93.30
  -2   8   3  500.16   72.90
  -2   8   3  959.42  204.81
   2  -8  -2  690.55  100.36
   2  -8  -2  916.47  133.32
   2  -8  -2  985.86  210.18
  -2  -8   2  846.68  122.91
  -2  -8   2  781.41  167.06
   2   8  -2  874.75  126.96
   2   8  -2  819.00  119.07
   2   8  -2  957.36  204.44
  -2   8   2  674.86   98.21
  -2   8   2  929.28  198.58
   2  -8  -1   52.82    8.62
   2  -8  -1   45.47    6.96
   2  -8  -1   50.47   12.99
  -2  -8   1   42.91    6.87
   2   8  -1   58.61    8.92
   2   8  -1   44.36    7.41
   2   8  -1   51.71   14.03
   2   8  -1   52.62   12.35
  -2   8   1   46.92    7.38
  -2   8   1   95.20   23.40
   2  -8   0   30.05    4.80
   2  -8   0   34.34    6.21
   2  -8   0   40.83   11.14
  -2  -8   0   22.15    4.20
   2   8   0   20.76    4.70
   2   8   0   25.59    4.34
   2   8   0   51.34   13.68
   2   8   0   22.24    6.46
  -2   8   0   23.47    4.15
  -2   8   0   33.85   11.78
   2  -8   1  332.44   48.78
   2  -8   1  384.97   56.09
   2  -8   1  336.73   72.81
  -2  -8  -1  524.11   76.37
   2   8   1  360.72   52.66
   2   8   1  265.52   39.34
   2   8   1  363.78   78.31
   2   8   1  255.07   54.81
  -2   8  -1  413.01   60.30
  -2   8  -1  496.03  107.14
   2  -8   2  959.02  139.52
   2  -8   2 1058.55  153.59
   2  -8   2 1177.08  250.37
  -2  -8  -2  973.88  141.54
   2   8   2  945.80  137.78
   2   8   2 1318.33  191.43
   2   8   2 1399.69  297.57
   2   8   2  966.03  205.23
  -2   8  -2 1109.76  161.24
  -2   8  -2 1168.82  249.59
  -2   8  -2  834.29  177.72
   2  -8   3  746.73  109.08
   2  -8   3  662.05   96.23
   2   8   3  775.63  165.12
   2   8   3  868.15  126.22
   2   8   3 1297.27  276.14
  -2   8  -3  719.05  104.74
  -2   8  -3  790.09  168.22
  -2   8  -3  888.80  190.69
   2  -8   4 1288.59  187.05
   2   8   4 1566.96  227.41
   2   8   4 1601.24  340.32
  -2   8  -4 1457.11  211.55
  -2   8  -4 1638.83  348.17
   2  -8   5  652.56   95.03
   2   8   5  471.66   68.73
  -2   8  -5  510.90   74.88
  -2   8  -5  517.50  111.06
   2   8   6  452.25   66.00
   2  -9  -7  246.90   36.50
   2   9  -7  249.13   54.43
   2  -9  -6   27.47   10.80
   2   9  -6   24.87    8.28
  -2   9   6   16.76    4.18
   2  -9  -5    3.48    6.53
   2   9  -5    2.63    3.41
  -2   9   5    8.66    3.11
   2  -9  -4    1.13    5.08
   2   9  -4    0.71    3.86
  -2   9   4    4.02    2.14
   2  -9  -3 1127.52  163.59
   2  -9  -3  890.04  189.94
   2   9  -3 1224.17  260.40
  -2   9   3 1048.64  152.35
   2  -9  -2   96.64   14.76
   2  -9  -2  107.92   15.98
   2  -9  -2   92.06   21.21
  -2  -9   2   76.86   11.74
   2   9  -2   89.66   13.42
   2   9  -2   90.45   14.00
   2   9  -2   61.29   14.53
   2   9  -2   62.90   18.22
  -2   9   2   80.99   12.33
  -2   9   2  114.69   27.73
   2  -9  -1 3162.43  458.44
   2  -9  -1 2568.93  372.70
   2  -9  -1 2761.81  586.47
  -2  -9   1 2620.97  380.09
   2   9  -1 2663.93  386.29
   2   9  -1 2692.83  390.71
   2   9  -1 1911.41  406.49
   2   9  -1 2651.12  562.52
  -2   9   1 2635.84  382.32
  -2   9   1 3352.83  712.44
   2  -9   0  217.91   31.92
   2  -9   0  203.04   30.26
   2  -9   0  233.44   50.84
  -2  -9   0  254.45   37.41
   2   9   0  235.25   34.45
   2   9   0  296.79   43.78
   2   9   0  198.86   43.04
   2   9   0  211.30   47.12
  -2   9   0  285.72   41.92
  -2   9   0  503.87  109.12
   2  -9   1 1858.55  269.61
   2  -9   1 2896.03  420.03
   2  -9   1 2388.85  507.59
  -2  -9  -1 2986.89  433.25
   2   9   1 2391.74  347.26
   2   9   1 2688.70  389.96
   2   9   1 2227.37  472.89
   2   9   1 2737.44  581.52
  -2   9  -1 2533.00  367.33
  -2   9  -1 3670.85  779.76
   2  -9   2  150.05   22.09
   2  -9   2  132.08   20.38
   2  -9   2   97.51   22.17
   2   9   2  100.44   22.45
   2   9   2  149.02   22.08
   2   9   2  135.55   31.34
  -2   9  -2  109.66   16.40
  -2   9  -2  107.88   24.07
  -2   9  -2  109.04   29.03
   2  -9   3  631.91   91.90
   2   9   3  757.87  110.19
   2   9   3  755.40  161.94
   2   9   3  593.08  126.59
  -2   9  -3  747.97  108.83
  -2   9  -3  602.58  128.66
   2  -9   4    0.51    2.11
   2   9   4    2.46    1.87
   2   9   4    7.26    8.36
  -2   9  -4   -2.28    3.81
  -2   9  -4    2.34    4.49
   2   9   5    3.15    2.27
  -2   9  -5   -0.84    6.30
   2   9   6   22.84    5.03
   2  10  -7  335.00   72.44
   2 -10  -6  457.61   66.74
   2 -10  -6  441.10   95.32
   2  10  -6  615.39  131.51
  -2  10   6  518.74   75.75
   2 -10  -5  690.55  147.74
   2  10  -5  984.62  209.60
  -2  10   5  651.32   94.91
   2 -10  -4  605.47   88.14
   2 -10  -4  411.90   88.67
   2  10  -4  438.21   93.75
  -2  10   4  725.25  105.57
   2 -10  -3  638.93   92.93
   2 -10  -3  481.16  103.34
  -2 -10   3  581.10   84.46
  -2 -10   3  526.18   76.49
   2  10  -3  619.10   90.12
   2  10  -3  542.70   79.05
   2  10  -3  608.37  129.77
  -2  10   3  598.45   87.19
   2 -10  -2  246.94   36.15
   2 -10  -2  158.43   35.04
  -2 -10   2  186.80   27.68
   2  10  -2  217.37   32.43
   2  10  -2  230.30   33.82
   2  10  -2  205.64   44.69
  -2  10   2  265.81   38.98
   2 -10  -1   22.06    3.79
   2 -10  -1   28.02    8.21
  -2 -10   1   26.63    5.44
   2  10  -1   30.62    6.53
   2  10  -1   25.93    4.34
   2  10  -1   29.76   14.27
   2  10  -1   20.67    6.64
  -2  10   1   29.48    4.94
   2 -10   0    9.04    2.06
   2 -10   0   15.88    6.77
  -2 -10   0   11.54    3.98
   2  10   0    8.96    5.65
   2  10   0    5.19    2.12
   2  10   0    5.53   11.09
   2  10   0    9.45    4.22
  -2  10   0    6.19    2.25
   2 -10   1  240.75   35.23
   2 -10   1  236.25   51.54
   2  10   1  249.34   36.57
   2  10   1  284.56   63.07
   2  10   1  252.27   54.48
  -2  10  -1  417.14   61.00
  -2  10  -1  187.67   40.81
   2 -10   2  237.32   34.73
   2  10   2  190.27   27.98
   2  10   2  229.22   49.56
  -2  10  -2  250.95   36.97
  -2  10  -2  198.82   43.08
   2 -10   3  738.88  107.34
   2  10   3  852.05  123.78
   2  10   3  841.72  179.45
  -2  10  -3  661.64   96.44
  -2  10  -3  890.86  189.69
   2 -10   4  363.73   53.15
   2  10   4  302.82   44.19
   2  10   4  443.99   96.15
  -2  10  -4  381.54   56.13
  -2  10  -4  310.17   66.83
   2  10   5  604.24   87.93
  -2  10  -5  777.70  113.79
   2  10   6  284.65   41.88
   2 -11  -6   30.76    5.53
   2 -11  -6   37.01   15.48
   2  11  -6   21.67    7.87
  -2  11   6   27.73    5.71
   2 -11  -5   10.49    2.86
   2 -11  -5   12.60    8.44
   2  11  -5   12.21    6.62
  -2  11   5    6.43    3.14
   2 -11  -4  320.87   46.84
   2 -11  -4  396.70   85.49
   2  11  -4  363.90   78.06
  -2  11   4  391.74   57.24
   2 -11  -3    7.26    1.81
   2 -11  -3    2.57    5.20
  -2 -11   3    5.57    2.62
  -2 -11   3    8.12    2.53
   2  11  -3    6.99    3.85
   2  11  -3    1.69    3.94
   2  11  -3   10.68    4.87
  -2  11   3    6.42    2.00
   2 -11  -2 1517.82  220.26
   2 -11  -2 1936.20  411.28
  -2 -11   2 1666.49  242.03
   2  11  -2 1721.43  250.37
   2  11  -2 1846.16  267.83
   2  11  -2 1251.43  266.18
  -2  11   2 2315.75  335.91
   2 -11  -1    3.19    1.56
   2 -11  -1    3.60    5.72
   2  11  -1    3.48    2.19
   2  11  -1    0.95    3.68
  -2  11   1    2.98    2.20
   2 -11   0 2390.51  346.60
   2 -11   0 1589.26  338.09
   2  11   0 1930.42  280.02
   2  11   0 1960.57  416.32
  -2  11   0 2747.77  398.47
   2 -11   1    2.83    1.50
   2 -11   1    0.71    4.90
   2  11   1    2.70    1.83
   2  11   1   12.49    5.76
  -2  11  -1    2.92    2.72
  -2  11  -1    4.29    3.84
   2 -11   2  889.62  129.15
   2  11   2  626.54   91.23
   2  11   2  750.86  160.20
  -2  11  -2  669.07   97.39
  -2  11  -2  717.81  153.06
   2 -11   3    1.33    2.01
   2  11   3    5.20    2.36
   2  11   3   13.15    7.85
  -2  11  -3    0.84    3.83
  -2  11  -3    0.59    4.35
   2  11   4   20.55    3.79
   2  11   4   32.25   16.15
  -2  11  -4   20.77    6.62
   2  11   5    6.66    3.12
   2 -12  -6  391.86   57.37
   2  12  -6  417.56   89.83
  -2  12   6  344.08   50.64
   2 -12  -5  544.35   79.26
   2 -12  -5  458.02   98.79
   2  12  -5  644.71  137.70
  -2  12   5  591.43   86.28
   2 -12  -4  697.57  101.44
   2 -12  -4  521.63  112.01
   2  12  -4  735.99  156.86
  -2  12   4  625.71   91.07
   2 -12  -3  534.03   77.65
   2 -12  -3  534.85  114.78
  -2 -12   3  397.48   57.95
   2  12  -3  465.05   67.90
   2  12  -3  436.56   93.51
  -2  12   3  427.47   62.45
   2 -12  -2  270.48   39.50
   2 -12  -2  291.58   63.11
   2  12  -2  307.94   45.18
   2  12  -2  323.93   69.59
  -2  12   2  399.51   58.40
   2 -12  -1   66.08    9.99
   2 -12  -1   58.57   14.97
   2  12  -1   52.45    8.52
   2  12  -1   61.00   14.65
  -2  12   1   50.06    8.12
   2 -12   0    4.06    1.84
   2 -12   0    5.77    4.65
   2  12   0    6.57    2.79
   2  12   0    3.56    4.44
  -2  12   0    3.24    2.61
   2 -12   1  172.31   25.32
   2 -12   1  152.64   33.98
   2  12   1  230.79   33.97
   2  12   1  198.74   43.57
  -2  12  -1  246.53   36.22
  -2  12  -1  202.05   43.90
   2 -12   2  366.96   53.53
   2  12   2  366.83   53.65
   2  12   2  288.90   62.65
  -2  12  -2  325.21   47.74
  -2  12  -2  401.98   86.24
   2  12   3  804.96  117.13
   2  12   3  629.02  135.22
  -2  12  -3  572.84   83.80
  -2  12  -3  535.27  114.53
   2  12   4  599.28   87.27
  -2  12  -4  427.88   63.31
   2  12   5  427.88   62.49
   2 -13  -5    7.38    2.77
   2 -13  -5    0.88   11.77
   2  13  -5   10.47    7.82
  -2  13   5    5.33    3.63
   2 -13  -4    0.07    2.34
   2 -13  -4   -3.25    8.41
   2  13  -4    1.42    6.24
  -2  13   4    1.99    2.99
   2 -13  -3  655.87   95.36
   2 -13  -3  395.54   85.33
   2  13  -3  449.36   96.19
  -2  13   3  344.41   50.43
   2 -13  -2    5.56    1.92
   2 -13  -2    7.03    6.66
   2  13  -2    6.82    5.01
   2  13  -2    6.85    4.53
  -2  13   2    5.46    2.35
   2 -13  -1 1469.49  213.16
   2 -13  -1  806.61  172.35
   2  13  -1 1306.35  189.74
   2  13  -1 1388.13  294.97
  -2  13   1 1774.29  257.55
   2 -13   0    8.81    2.37
   2 -13   0   12.05    5.96
   2  13   0    9.78    3.43
   2  13   0    7.08    5.06
  -2  13   0   15.45    4.00
  -2  13   0   10.89    4.82
   2 -13   1 1274.14  184.86
   2 -13   1 1175.43  250.37
   2  13   1 1487.66  215.96
   2  13   1 1357.16  288.78
  -2  13  -1 1292.31  187.75
  -2  13  -1  830.57  176.89
   2 -13   2   12.44    2.92
   2  13   2    7.44    2.83
   2  13   2   13.67    8.39
  -2  13  -2   14.63    5.14
  -2  13  -2    4.05    5.62
   2  13   3  444.82   64.88
   2  13   3  391.70   85.37
  -2  13  -3  373.28   55.10
   2  13   4    6.22    3.55
   2  14  -5  238.81   52.25
  -2  14   5  136.67   21.19
   2 -14  -4  427.47   62.41
   2 -14  -4  329.34   72.32
   2  14  -4  485.29  104.41
  -2  14   4  544.77   79.55
   2 -14  -3  124.73   18.54
   2 -14  -3  131.67   30.53
   2  14  -3  231.70   50.80
  -2  14   3  143.69   21.44
   2 -14  -2  182.96   26.94
   2 -14  -2  211.79   46.71
   2  14  -2  163.67   25.51
   2  14  -2  177.63   39.05
  -2  14   2  172.22   25.61
   2 -14  -1   13.80    3.02
   2 -14  -1   12.79    6.75
   2  14  -1    4.83    4.56
   2  14  -1   11.98    7.21
  -2  14   1    6.74    3.15
   2 -14   0   28.22    4.82
   2 -14   0   26.97    8.17
   2  14   0   24.86    5.66
   2  14   0   13.45    7.68
  -2  14   0   22.88    4.99
  -2  14   0   27.40    8.61
   2 -14   1  105.28   15.76
   2  14   1   87.64   13.83
   2  14   1  109.86   25.36
  -2  14  -1   86.69   13.61
  -2  14  -1   56.79   14.02
   2  14   2  366.05   53.57
   2  14   2  573.67  123.49
  -2  14  -2  386.66   56.91
  -2  14  -2  323.35   69.92
   2  14   3  224.64   33.21
  -2  14  -3  294.31   44.44
   2  14   4  283.41   41.63
   2 -15  -4  100.57   15.19
   2 -15  -4  134.85   32.71
   2  15  -4  154.59   34.67
  -2  15   4  146.33   22.00
   2 -15  -3   32.43    5.52
   2 -15  -3   27.74   10.53
   2  15  -3   37.89   11.44
  -2  15   3   48.61    8.23
   2 -15  -2  772.74  112.38
   2 -15  -2  485.29  104.49
   2  15  -2  664.94  142.25
  -2  15   2  840.48  122.34
   2 -15  -1   52.16    8.25
   2 -15  -1   56.83   15.77
   2  15  -1   53.32   10.84
   2  15  -1   52.70   14.45
  -2  15   1   62.12   10.24
  -2  15   1   46.38   12.44
   2 -15   0  966.03  140.39
   2 -15   0  792.15  169.46
   2  15   0  962.72  140.22
   2  15   0 1312.96  279.48
  -2  15   0 1111.00  161.57
  -2  15   0  757.05  161.48
   2  15   1   34.08    6.67
   2  15   1   37.36   12.37
  -2  15  -1   35.27    8.01
  -2  15  -1   44.15   12.10
   2  15   2  355.56   52.20
   2  15   2  330.08   73.10
  -2  15  -2  444.40   65.46
  -2  15  -2  624.06  133.98
   2  15   3    2.69    3.66
   2 -16  -2   53.73    8.66
   2 -16  -2   43.12   13.86
   2  16  -2   53.77   14.94
  -2  16   2   47.62    8.68
  -2  16   2   43.61   12.44
   2 -16  -1   45.39    7.29
   2 -16  -1   58.36   16.21
   2  16  -1   44.23   13.83
  -2  16   1   44.89    8.09
  -2  16   1   40.52   11.75
   2 -16   0    1.94    7.47
   2  16   0    6.29    9.33
  -2  16   0   -1.37    5.37
  -2  16   0   -3.82    5.27
  -2  16  -1   74.59   18.06
   3   0  -8 1426.95  304.27
   3   0  -7    6.04    5.70
   3   0  -6  599.28   87.27
   3   0  -6  767.78  111.68
   3   0  -6 1136.20  241.99
  -3   0   6  860.71  125.23
   3   0  -5    1.07    1.90
   3   0  -5    2.16    3.55
   3   0  -5    7.57    4.38
  -3   0   5    0.56    2.90
   3   0  -4  190.40   27.84
   3   0  -4  196.80   28.99
   3   0  -4  286.05   61.91
  -3   0   4  213.28   31.46
  -3   0   4  203.90   45.10
   3   0  -3   -0.31    2.26
   3   0  -3    0.84    1.10
   3   0  -3    4.58    4.08
  -3   0   3    1.22    2.12
  -3   0   3    3.70    5.39
   3   0  -2  630.67   91.73
   3   0  -2  531.13   77.32
   3   0  -2  742.18  158.14
  -3   0   2  546.42   79.46
  -3   0   2  567.89   82.77
  -3   0   2  512.13  109.41
   3   0  -1    4.20    2.61
   3   0  -1   -0.30    0.99
   3   0  -1   15.89    4.83
  -3   0   1    1.67    1.98
  -3   0   1   -0.23    1.93
  -3   0   1    7.25    4.22
   3   0   0 3474.25  503.87
   3   0   0 2758.50  399.88
   3   0   0 3214.46  681.88
  -3   0   0 3488.70  505.53
  -3   0   0 2747.77  398.51
  -3   0   0 2820.45  598.45
   3   0   1    0.47    1.21
   3   0   1    0.67    2.89
   3   0   1    2.29    2.46
  -3   0  -1    0.49    1.99
  -3   0  -1    1.64    1.99
  -3   0  -1    9.15    2.90
   3   0   2 3528.77  511.31
   3   0   2 2860.52  415.08
  -3   0  -2 1917.61  278.24
  -3   0  -2 2869.19  415.90
   3   0   3   10.06    4.45
   3   0   3    7.91    1.97
  -3   0  -3   15.16    3.01
  -3   0  -3    0.45    3.10
   3   0   4 1334.44  193.70
   3   0   5   -0.24    1.77
   3   0   6   76.04   11.87
   3  -1  -8    2.06   10.01
   3   1  -8    0.36    6.98
   3  -1  -7   67.65   16.64
   3   1  -7   98.42   22.97
   3   1  -6  480.33  102.96
  -3   1   6  312.44   46.05
   3  -1  -5  942.49  136.88
   3  -1  -5 1022.20  148.65
   3  -1  -5  836.76  178.50
  -3  -1   5  852.05  123.82
   3   1  -5  890.04  129.23
   3   1  -5 1049.88  152.44
   3   1  -5 1573.16  334.29
  -3   1   5 1010.23  146.91
   3  -1  -4 1439.35  208.98
   3  -1  -4 1308.42  189.78
   3  -1  -4 1837.08  390.54
  -3  -1   4 1425.72  207.00
  -3  -1   4 2024.58  430.36
   3   1  -4 1373.26  199.24
   3   1  -4 1312.55  190.52
   3   1  -4 1584.72  336.90
  -3   1   4 1427.37  207.33
  -3   1   4 1175.01  250.29
   3  -1  -3 1999.80  289.89
   3  -1  -3 2134.86  309.68
   3  -1  -3 2608.58  553.85
  -3  -1   3 1985.34  288.03
  -3  -1   3 1872.59  397.81
   3   1  -3 1726.39  250.41
   3   1  -3 2182.35  316.57
   3   1  -3 1936.61  411.53
  -3   1   3 2419.83  350.98
  -3   1   3 2062.58  438.21
   3  -1  -2 2396.29  347.51
   3  -1  -2 1875.48  272.05
   3  -1  -2 2160.47  458.44
  -3  -1   2 1877.96  272.50
  -3  -1   2 2027.47  293.98
  -3  -1   2 2193.91  465.87
   3   1  -2 1820.55  263.99
   3   1  -2 1888.28  273.86
   3   1  -2 2287.25  485.29
  -3   1   2 1715.65  249.05
  -3   1   2 2053.49  436.14
   3  -1  -1 1327.83  192.71
   3  -1  -1 1557.88  226.13
   3  -1  -1 1523.19  323.55
  -3  -1   1 1198.97  174.21
  -3  -1   1 1877.54  398.60
  -3  -1   1 1517.40  220.18
   3   1  -1 1311.72  190.52
   3   1  -1 1120.91  162.64
   3   1  -1 1668.97  354.44
  -3   1   1 1369.95  198.78
  -3   1   1 1571.50  228.11
  -3   1   1 1610.33  342.06
   3  -1   0 1101.91  160.16
   3  -1   0  575.73   83.68
   3  -1   0  921.43  196.10
  -3  -1   0  752.10  109.49
  -3  -1   0  897.47  130.35
  -3  -1   0  880.54  187.18
   3   1   0  961.07  139.73
   3   1   0 1060.19  153.92
   3   1   0 1030.88  219.19
  -3   1   0  772.33  112.22
  -3   1   0  755.40  109.86
  -3   1   0  928.04  197.29
   3  -1   1   81.65   12.19
   3  -1   1  110.15   16.76
   3  -1   1   95.61   20.93
  -3  -1  -1  110.48   16.64
  -3  -1  -1  124.44   18.45
  -3  -1  -1   99.08   21.38
   3   1   1   92.93   13.88
   3   1   1   91.07   13.98
   3   1   1  122.09   26.42
  -3   1  -1   85.91   13.00
  -3   1  -1   79.63   12.22
  -3   1  -1   95.24   20.72
   3  -1   2   12.65    4.26
   3  -1   2   19.32    3.30
  -3  -1  -2   17.48    3.59
  -3  -1  -2   11.49    2.98
   3   1   2   14.57    2.70
   3   1   2   15.08    4.46
  -3   1  -2   21.15    4.08
  -3   1  -2   15.05    3.21
   3  -1   3  246.70   36.11
   3  -1   3  223.48   33.31
  -3  -1  -3  205.97   30.46
  -3  -1  -3  217.12   32.00
   3   1   3  166.98   25.44
   3   1   3  221.17   32.43
  -3   1  -3  221.21   32.58
  -3   1  -3  240.09   35.35
   3  -1   4  294.35   43.04
   3   1   4  231.66   33.99
  -3   1  -4  214.40   31.55
   3  -1   5  514.20   74.92
   3   1   5  665.77   96.85
   3   1   6  409.87   59.89
   3  -2  -8   15.40   12.42
   3   2  -8   32.71   12.37
   3   2  -7 1437.69  305.84
  -3   2   7  877.65  128.12
   3  -2  -6    4.80    3.32
   3  -2  -6   39.61   11.13
   3   2  -6   27.28    8.06
  -3   2   6   23.03    6.03
   3  -2  -5  944.56  137.16
   3  -2  -5  916.89  133.49
   3  -2  -5 1489.32  316.86
   3   2  -5 1345.59  286.01
  -3   2   5 1106.04  160.82
   3  -2  -4   27.11    4.53
   3  -2  -4   27.46    5.38
   3  -2  -4   34.60    9.17
  -3  -2   4   34.43   10.37
  -3  -2   4   28.27    4.97
   3   2  -4   27.33    4.37
   3   2  -4   27.26    4.64
   3   2  -4   46.13   11.50
  -3   2   4   31.29    5.57
  -3   2   4   25.95   10.42
   3  -2  -3    8.62    1.84
   3  -2  -3   10.20    2.83
   3  -2  -3    6.97    4.47
  -3  -2   3    5.82    2.37
  -3  -2   3   11.95    7.19
   3   2  -3    5.72    1.50
   3   2  -3   10.39    2.93
   3   2  -3    9.07    4.14
  -3   2   3    6.46    2.61
  -3   2   3   11.81    7.41
   3  -2  -2    8.64    1.92
   3  -2  -2    8.56    2.59
   3  -2  -2   40.91   10.33
  -3  -2   2    6.99    2.54
  -3  -2   2    8.96    5.18
  -3  -2   2   13.15    2.79
   3   2  -2    4.80    2.30
   3   2  -2    9.38    3.71
  -3   2   2    9.94    2.63
  -3   2   2   11.78    5.67
   3  -2  -1 1559.53  226.25
   3  -2  -1 1745.39  253.29
   3  -2  -1 1646.27  349.87
  -3  -2   1 1858.55  269.53
  -3  -2   1 1513.69  219.72
  -3  -2   1 1695.00  359.93
   3   2  -1 1713.17  248.72
   3   2  -1 1499.64  217.58
   3   2  -1 1510.38  320.87
  -3   2   1 1266.70  183.99
  -3   2   1 1883.33  273.20
  -3   2   1 1787.92  379.64
   3  -2   0   31.32    5.70
   3  -2   0   39.02    6.09
   3  -2   0   29.25    7.60
  -3  -2   0   27.34    4.87
  -3  -2   0   27.08    4.69
  -3  -2   0   33.07    8.11
   3   2   0   41.84    6.57
   3   2   0   33.92    6.16
   3   2   0   34.83    8.42
  -3   2   0   39.79    6.54
  -3   2   0   25.66    4.50
  -3   2   0   31.07    8.13
   3  -2   1 2875.80  417.14
   3  -2   1 4386.18  636.04
   3  -2   1 3176.06  673.62
  -3  -2  -1 4080.97  591.84
  -3  -2  -1 4534.86  657.51
  -3  -2  -1 3565.53  756.23
   3   2   1 3645.24  528.24
   3   2   1 4638.11  672.38
   3   2   1 5075.91 1076.72
   3   2   1 3530.42  748.79
  -3   2  -1 3467.64  503.05
  -3   2  -1 2491.69  361.30
  -3   2  -1 4456.39  944.97
   3  -2   2  113.62   16.81
   3  -2   2  108.79   16.73
  -3  -2  -2   77.77   11.88
  -3  -2  -2  134.89   20.12
   3   2   2  124.73   19.10
   3   2   2  117.50   17.38
  -3   2  -2  133.74   19.96
  -3   2  -2  131.63   19.57
  -3   2  -2  117.30   25.21
  -3   2  -2  118.41   25.45
   3  -2   3 2864.65  415.49
   3  -2   3 2397.53  348.05
  -3  -2  -3 2560.26  371.42
   3   2   3 2922.88  424.16
   3   2   3 2703.16  391.91
  -3   2  -3 2348.80  340.82
  -3   2  -3 2248.85  326.24
   3  -2   4   62.82    9.59
   3   2   4   80.37   12.10
  -3   2  -4   64.10   10.18
   3  -2   5  529.90   77.19
   3   2   5  867.73  126.18
   3   2   6    3.89    3.08
   3  -3  -8    2.30   12.23
   3   3  -8    6.08   10.11
   3  -3  -7    1.82    5.46
   3  -3  -7   40.88   12.66
   3   3  -7   47.46   12.72
   3  -3  -6  347.02   50.80
   3  -3  -6  417.97   89.91
   3   3  -6  343.67   73.85
  -3   3   6  424.58   62.28
   3  -3  -5  313.39   45.72
   3  -3  -5  488.59  105.07
   3   3  -5  404.50   86.73
  -3   3   5  378.94   55.55
   3  -3  -4 1462.48  212.29
   3  -3  -4 1562.84  226.70
   3  -3  -4 2586.68  549.31
  -3  -3   4 1856.90  394.80
   3   3  -4 1634.29  237.07
   3   3  -4 1634.70  237.07
   3   3  -4 1334.03  283.57
  -3   3   4 1788.75  259.61
  -3   3   4 1436.45  305.96
   3  -3  -3  775.22  112.75
   3  -3  -3  775.22  112.63
   3  -3  -3  858.23  182.92
  -3  -3   3  792.15  115.11
  -3  -3   3  716.99  153.22
   3   3  -3  794.63  115.31
   3   3  -3  922.26  133.94
   3   3  -3  890.45  189.69
  -3   3   3 1009.81  146.79
  -3   3   3 1243.58  264.86
   3  -3  -2 2014.25  292.25
   3  -3  -2 3639.45  527.42
   3  -3  -2 2835.74  602.17
  -3  -3   2 2892.73  419.62
  -3  -3   2 2803.52  406.44
  -3  -3   2 2981.94  632.74
   3   3  -2 2995.98  434.49
   3   3  -2 2733.72  396.32
   3   3  -2 2223.24  471.66
  -3   3   2 2810.13  407.64
  -3   3   2 3719.16  789.26
   3  -3  -1  762.00  110.85
   3  -3  -1  937.54  136.09
   3  -3  -1  725.66  154.83
  -3  -3   1  853.29  124.07
  -3  -3   1  703.77  102.30
  -3  -3   1  615.39  131.26
   3   3  -1  934.23  135.80
   3   3  -1  684.36   99.54
   3   3  -1  852.46  181.48
  -3   3   1  839.65  122.13
  -3   3   1  899.95  191.59
   3  -3   0 1260.51  183.17
   3  -3   0 1114.30  161.69
   3  -3   0 1351.38  287.08
  -3  -3   0 1471.14  213.45
  -3  -3   0 1485.60  215.72
  -3  -3   0 1270.83  269.90
   3   3   0 1362.53  197.63
   3   3   0 1188.23  172.64
   3   3   0 1645.44  349.16
  -3   3   0 1242.75  180.36
  -3   3   0 1166.75  169.46
  -3   3   0 1920.50  407.77
   3  -3   1  100.20   14.90
   3  -3   1  120.48   18.27
   3  -3   1   87.43   19.49
  -3  -3  -1  101.39   15.35
  -3  -3  -1  118.83   17.75
   3   3   1   71.12   10.79
   3   3   1   94.95   14.72
   3   3   1  131.71   28.49
   3   3   1   87.31   19.25
  -3   3  -1   95.36   14.34
  -3   3  -1   82.31   12.52
  -3   3  -1  139.02   30.44
   3  -3   2   20.89    3.60
   3  -3   2   19.79    5.30
   3  -3   2   21.06    5.82
  -3  -3  -2   19.28    4.15
   3   3   2   15.64    4.42
   3   3   2   16.26    3.11
  -3   3  -2   19.24    4.27
  -3   3  -2   15.95    3.29
  -3   3  -2   17.57    5.30
  -3   3  -2   11.06    3.83
   3  -3   3  121.10   17.91
   3   3   3  116.68   17.41
  -3   3  -3  100.07   15.01
   3  -3   4  473.72   69.01
   3   3   4  681.05   99.08
  -3   3  -4  462.16   67.57
   3  -3   5  355.60   51.96
   3   3   5  327.19   47.83
  -3   3  -5  317.61   46.51
   3   3   6  743.01  108.13
   3  -4  -8  637.69  137.70
   3   4  -8  833.46  177.88
   3   4  -7  141.67   31.76
   3  -4  -6  778.94  113.29
   3  -4  -6  647.19  138.45
   3   4  -6  792.98  168.92
  -3   4   6  909.86  132.58
   3  -4  -5   33.48    5.65
   3  -4  -5   46.55   12.53
   3   4  -5   84.30   19.32
  -3   4   5   43.82    7.56
   3  -4  -4  144.19   21.32
   3  -4  -4  168.17   25.20
   3  -4  -4  238.52   52.08
   3   4  -4  234.18   50.59
  -3   4   4  159.09   23.64
   3  -4  -3   54.10    8.32
   3  -4  -3   51.96    8.74
   3  -4  -3   52.53   13.15
  -3  -4   3   52.45   13.81
   3   4  -3   48.28    7.66
   3   4  -3   53.24    8.04
   3   4  -3   43.32   10.54
  -3   4   3   56.33    8.90
  -3   4   3   58.48   15.14
   3  -4  -2  478.68   69.68
   3  -4  -2  506.35   73.97
   3  -4  -2  550.55  117.96
  -3  -4   2  418.79   61.17
  -3  -4   2  479.92   69.80
  -3  -4   2  369.44   79.55
   3   4  -2  405.78   59.06
   3   4  -2  539.81   78.68
   3   4  -2  426.23   91.23
  -3   4   2  587.71   85.66
  -3   4   2  777.28  166.03
   3  -4  -1  328.18   48.07
   3  -4  -1  384.88   56.09
   3  -4  -1  342.39   73.64
  -3  -4   1  260.89   38.15
  -3  -4   1  250.17   36.75
  -3  -4   1  306.58   65.96
   3   4  -1  289.15   42.21
   3   4  -1  409.01   59.85
   3   4  -1  279.65   60.13
  -3   4   1  304.18   44.61
  -3   4   1  409.05   87.81
   3  -4   0 3665.06  531.55
   3  -4   0 2076.20  301.17
   3  -4   0 2119.57  450.19
  -3  -4   0 1985.34  287.95
  -3  -4   0 1779.66  377.82
   3   4   0 2076.20  301.04
   3   4   0 2259.17  479.09
   3   4   0 2345.49  340.28
  -3   4   0 2262.48  328.10
  -3   4   0 2134.44  309.64
  -3   4   0 2745.29  582.76
   3  -4   1  166.40   24.40
   3  -4   1  237.03   35.16
   3  -4   1  168.30   36.82
  -3  -4  -1  206.22   30.45
   3   4   1  162.06   23.94
   3   4   1  272.46   40.40
   3   4   1  225.05   48.20
   3   4   1  148.44   32.31
  -3   4  -1  289.52   42.37
  -3   4  -1  168.34   24.89
  -3   4  -1  302.74   65.42
   3  -4   2 2734.96  396.78
   3  -4   2 2876.63  417.14
   3  -4   2 2584.62  548.48
  -3  -4  -2 1816.42  263.58
   3   4   2 2698.61  391.29
  -3   4  -2 2447.09  354.85
  -3   4  -2 2708.11  392.77
  -3   4  -2 2893.14  614.15
  -3   4  -2 1963.05  416.73
   3  -4   3   46.09    7.20
   3   4   3   36.71    5.85
  -3   4  -3   33.89    5.74
  -3   4  -3   41.51   10.57
  -3   4  -3   33.57    8.09
   3  -4   4 1180.38  171.27
   3   4   4  867.32  126.01
  -3   4  -4  902.43  131.22
   3  -4   5    4.54    2.39
   3   4   5    6.48    2.49
  -3   4  -5    9.94    4.46
   3   4   6   71.16   11.20
   3  -5  -7   39.79    8.81
   3  -5  -7  139.52   32.30
   3   5  -7   96.77   22.14
   3  -5  -6  188.08   27.89
   3  -5  -6  200.27   44.07
   3   5  -6  216.67   47.00
  -3   5   6  170.78   25.80
   3  -5  -5 1312.14  190.44
   3  -5  -5 1646.68  350.11
   3   5  -5 1233.25  262.34
  -3   5   5 1145.28  166.48
   3  -5  -4  592.26   86.15
   3  -5  -4  908.62  193.83
   3   5  -4  738.05  157.31
  -3   5   4  789.26  114.90
   3  -5  -3 2976.99  432.01
   3  -5  -3 2449.57  355.18
   3  -5  -3 5315.45 1127.11
  -3  -5   3 3716.27  538.57
  -3  -5   3 2368.62  503.05
   3   5  -3 2888.18  418.79
   3   5  -3 3133.93  454.32
   3   5  -3 3699.75  784.72
  -3   5   3 2263.31  328.39
  -3   5   3 3411.88  724.42
   3  -5  -2  790.50  115.15
   3  -5  -2 1144.87  166.19
   3  -5  -2  780.59  166.69
  -3  -5   2  821.07  119.28
  -3  -5   2  900.78  192.13
   3   5  -2  954.89  138.90
   3   5  -2  833.46  121.14
   3   5  -2 1165.93  248.14
  -3   5   2 1240.28  180.15
  -3   5   2  966.85  206.30
   3  -5  -1 2033.26  294.77
   3  -5  -1 1386.48  201.30
   3  -5  -1 2261.65  480.33
  -3  -5   1 1911.41  277.25
  -3  -5   1 1330.72  282.91
   3   5  -1 1816.42  263.62
   3   5  -1 1816.42  263.46
   3   5  -1 1855.25  393.76
  -3   5   1 1814.36  263.29
  -3   5   1 2034.08  432.01
   3  -5   0  181.68   27.17
   3  -5   0  257.96   37.67
   3  -5   0  185.32   40.28
  -3  -5   0  187.09   40.65
  -3  -5   0  147.28   21.78
   3   5   0  165.12   24.39
   3   5   0  220.43   32.62
   3   5   0  255.07   54.89
   3   5   0  165.16   36.19
  -3   5   0  200.93   29.65
  -3   5   0  256.93   56.00
   3  -5   1  143.32   21.62
   3  -5   1  159.67   23.49
   3  -5   1  196.47   42.99
  -3  -5  -1  162.56   24.11
   3   5   1  167.10   25.24
   3   5   1  173.59   25.48
   3   5   1  185.11   39.71
   3   5   1  154.92   33.80
  -3   5  -1  184.16   27.23
  -3   5  -1  191.76   28.27
  -3   5  -1  269.94   58.77
   3  -5   2    0.55    4.36
   3  -5   2    0.96    1.44
   3  -5   2    2.82    4.20
  -3  -5  -2   13.64    4.23
   3   5   2   19.87    6.30
   3   5   2    1.01    1.17
  -3   5  -2    0.87    2.45
  -3   5  -2    5.04    3.05
  -3   5  -2    5.96    7.87
  -3   5  -2    0.05    2.91
   3  -5   3  220.22   32.30
   3   5   3  149.43   22.08
  -3   5  -3  177.92   26.44
  -3   5  -3  214.77   47.46
  -3   5  -3  171.56   37.16
   3  -5   4   50.18    7.79
   3   5   4   60.51    9.24
  -3   5  -4   58.57    9.43
  -3   5  -4   43.61   12.44
  -3   5  -4   61.66   14.51
   3  -5   5  614.15   89.46
   3   5   5  703.36  102.30
  -3   5  -5  555.51   81.24
   3   5   6  115.77   17.56
   3  -6  -7  696.34  101.85
   3  -6  -7  948.28  202.58
   3   6  -7  704.60  150.80
   3  -6  -6  130.89   19.77
   3  -6  -6  243.47   53.57
   3   6  -6  134.81   29.88
   3  -6  -5  516.27   75.17
   3  -6  -5  562.10  120.31
   3   6  -5  554.27  118.62
  -3   6   5  478.68   69.92
   3  -6  -4  127.71   18.89
   3  -6  -4  128.74   28.88
   3   6  -4  118.54   26.29
  -3   6   4  129.07   19.38
   3  -6  -3    4.15    1.60
   3  -6  -3    1.42    3.98
   3  -6  -3    0.49    4.58
  -3  -6   3    8.33    7.73
  -3  -6   3    7.86    2.29
   3   6  -3    3.05    1.66
   3   6  -3    4.25    2.62
   3   6  -3    3.11    3.58
  -3   6   3    3.12    1.89
   3  -6  -2    0.69    1.48
   3  -6  -2    6.44    3.76
   3  -6  -2    5.72    5.33
  -3  -6   2    9.37    3.10
  -3  -6   2    3.24    8.99
   3   6  -2    1.37    1.60
   3   6  -2    3.32    3.41
   3   6  -2    1.47    3.67
  -3   6   2    2.57    2.20
  -3   6   2   -2.13   10.25
   3  -6  -1  675.68   98.46
   3  -6  -1  808.68  117.46
   3  -6  -1  908.21  193.70
  -3  -6   1  854.94  182.43
  -3  -6   1 1106.46  160.70
   3   6  -1  808.68  117.46
   3   6  -1  756.23  110.15
   3   6  -1  635.21  135.97
   3   6  -1  878.06  186.72
  -3   6   1  745.49  108.50
  -3   6   1 1039.96  222.04
   3  -6   0  211.50   31.49
   3  -6   0  230.88   33.80
   3  -6   0  224.47   48.74
  -3  -6   0  323.10   47.29
   3   6   0  319.14   46.67
   3   6   0  309.35   66.41
   3   6   0  228.19   49.97
   3   6   0  263.04   38.99
  -3   6   0  241.82   35.53
  -3   6   0  285.31   62.49
   3  -6   1 1725.56  250.62
   3  -6   1 2403.31  348.50
   3  -6   1 2116.27  449.77
  -3  -6  -1 2543.74  368.98
   3   6   1 2278.99  330.91
   3   6   1 2244.30  325.54
   3   6   1 1915.55  406.86
   3   6   1 2413.64  512.13
  -3   6  -1 2113.79  306.62
  -3   6  -1 3112.86  661.23
   3  -6   2  884.25  128.45
   3  -6   2  695.51  148.56
   3   6   2  845.02  122.87
   3   6   2  365.88   78.22
  -3   6  -2  659.16   95.94
  -3   6  -2  554.68  118.33
  -3   6  -2  794.63  169.99
   3  -6   3 1495.92  217.04
   3   6   3 1545.49  224.35
  -3   6  -3 1390.61  201.96
  -3   6  -3 1539.71  327.11
  -3   6  -3 1746.63  371.50
   3  -6   4  383.52   55.96
   3   6   4  335.16   48.98
  -3   6  -4  389.06   56.91
  -3   6  -4  348.42   75.13
   3   6   5  554.68   80.78
  -3   6  -5  374.27   55.14
   3   6   6   34.60    6.54
   3  -7  -7   10.99   11.84
   3   7  -7    8.15    6.25
   3  -7  -6  476.61   69.68
   3  -7  -6  230.09   50.47
   3   7  -6  325.17   70.05
   3  -7  -5   27.16    4.62
   3  -7  -5   44.61   11.83
   3   7  -5   30.80    8.75
  -3   7   5   29.90    5.48
   3  -7  -4 1559.12  226.29
   3  -7  -4 1201.86  255.81
   3   7  -4 1309.66  278.61
  -3   7   4 1768.51  256.81
   3  -7  -3  175.44   25.78
   3  -7  -3  127.83   28.52
  -3  -7   3  127.95   18.93
   3   7  -3  113.79   17.08
   3   7  -3  116.55   17.18
   3   7  -3  116.59   25.86
  -3   7   3  171.64   25.54
   3  -7  -2 2806.82  406.94
   3  -7  -2 1690.04  245.62
   3  -7  -2 3285.09  697.57
  -3  -7   2 2012.19  291.96
  -3  -7   2 1658.66  353.05
   3   7  -2 2045.65  296.91
   3   7  -2 2262.89  328.22
   3   7  -2 1813.53  385.38
   3   7  -2 1681.36  357.95
  -3   7   2 1998.56  289.97
  -3   7   2 1718.95  365.97
   3  -7  -1  166.52   24.82
   3  -7  -1  166.94   24.54
   3  -7  -1  250.62   54.56
  -3  -7   1  167.39   24.92
  -3  -7   1  212.00   47.12
   3   7  -1  183.13   26.99
   3   7  -1  200.15   29.86
   3   7  -1  178.91   40.40
   3   7  -1  194.98   42.21
  -3   7   1  192.34   28.43
  -3   7   1  261.14   57.70
   3  -7   0 1070.93  155.74
   3  -7   0  691.79  100.53
   3  -7   0  843.37  179.49
  -3  -7   0  702.12  102.26
   3   7   0  767.37  111.43
   3   7   0  899.54  131.09
   3   7   0  932.17  198.29
   3   7   0  633.56  135.68
  -3   7   0 1064.33  154.63
  -3   7   0 1322.88  282.29
   3  -7   1   99.25   14.77
   3  -7   1   51.30   13.01
  -3  -7  -1   59.80    9.83
   3   7   1   84.54   14.19
   3   7   1   62.41    9.62
   3   7   1   71.74   16.33
   3   7   1   80.17   19.54
  -3   7  -1   59.93    9.43
  -3   7  -1  107.26   27.03
   3  -7   2    0.44    1.40
   3  -7   2    2.40    5.82
   3   7   2    0.77    1.98
   3   7   2    2.23    3.83
   3   7   2    5.08    8.43
  -3   7  -2   -0.50    2.36
  -3   7  -2   -5.27   11.08
  -3   7  -2    4.08    4.49
   3  -7   3   23.12    4.03
   3   7   3   18.68    3.51
  -3   7  -3   18.39    4.02
  -3   7  -3   27.95    8.47
   3  -7   4  613.74   89.25
   3   7   4  506.35   73.76
  -3   7  -4  424.58   62.16
  -3   7  -4  526.59  113.08
   3   7   5  140.43   20.88
  -3   7  -5  137.08   21.32
   3   7   6  613.74   89.42
   3  -8  -7  267.09   59.35
   3   8  -7  223.90   49.56
   3  -8  -6  636.04   92.72
   3  -8  -6  675.27  144.85
   3   8  -6  732.27  156.49
   3  -8  -5  106.64   15.91
   3  -8  -5  129.69   29.76
   3   8  -5  142.53   31.52
  -3   8   5  108.33   16.55
   3  -8  -4  133.32   19.79
   3  -8  -4  224.64   49.02
   3   8  -4  109.49   24.76
  -3   8   4  135.02   20.25
   3  -8  -3   32.93    5.38
   3  -8  -3   47.29   12.53
  -3  -8   3   39.09    6.43
   3   8  -3   36.21    5.84
   3   8  -3   33.75    6.34
   3   8  -3   26.42    6.97
  -3   8   3   33.60    5.99
   3  -8  -2  356.13   51.92
   3  -8  -2  265.98   58.07
  -3  -8   2  265.98   39.12
   3   8  -2  252.47   37.58
   3   8  -2  255.11   37.38
   3   8  -2  239.72   51.83
  -3   8   2  330.29   48.45
   3  -8  -1  443.99   64.64
   3  -8  -1  338.42   72.90
  -3  -8   1  352.84   51.71
   3   8  -1  331.40   48.90
   3   8  -1  431.60   62.82
   3   8  -1  243.10   54.23
   3   8  -1  396.94   85.29
  -3   8   1  482.81   70.46
   3  -8   0 1377.39  199.86
   3  -8   0 1291.07  274.61
  -3  -8   0  956.13  139.06
   3   8   0 1248.54  181.31
   3   8   0 1273.31  185.32
   3   8   0 1292.72  275.64
   3   8   0 1002.79  213.24
  -3   8   0 1369.54  198.95
   3  -8   1  557.97   81.16
   3  -8   1  423.34   91.03
   3   8   1  415.08   60.63
   3   8   1  433.66   92.60
   3   8   1  518.33  111.97
  -3   8  -1  472.07   68.93
   3  -8   2 1446.78  209.89
   3  -8   2 1440.59  306.45
   3   8   2 1884.57  273.37
   3   8   2 1562.43  331.98
   3   8   2 1776.77  377.94
  -3   8  -2 2065.47  299.76
  -3   8  -2 1321.22  280.93
   3  -8   3  188.37   27.69
   3   8   3  218.57   32.05
  -3   8  -3  178.38   26.51
  -3   8  -3  177.01   38.87
   3  -8   4  529.07   77.03
   3   8   4  569.13   82.81
  -3   8  -4  542.70   79.34
  -3   8  -4  555.09  119.57
   3   8   5   33.61    5.94
  -3   8  -5   26.54    7.77
   3   8   6   46.84    7.74
   3  -9  -6   50.97    8.83
   3  -9  -6   53.82   15.38
   3   9  -6   32.31    9.66
   3  -9  -5 1098.61  159.58
   3  -9  -5 1242.75  264.61
   3   9  -5  843.79  179.78
  -3   9   5  955.71  138.98
   3  -9  -4  133.36   19.75
   3  -9  -4  182.71   40.75
   3   9  -4  135.51   30.21
  -3   9   4  143.81   21.48
   3  -9  -3 2242.24  325.21
   3  -9  -3 2070.43  439.86
  -3  -9   3 2006.82  291.30
   3   9  -3 1923.81  279.36
   3   9  -3 2215.39  321.57
   3   9  -3 1711.10  363.49
  -3   9   3 2748.18  398.72
   3  -9  -2   71.08   10.75
   3  -9  -2   91.23   21.47
  -3  -9   2   70.87   11.74
   3   9  -2   87.27   15.16
   3   9  -2   73.35   11.39
   3   9  -2   87.97   19.98
  -3   9   2   67.90   10.51
   3  -9  -1 1700.78  246.74
   3  -9  -1 1163.86  247.73
   3   9  -1 1779.66  258.25
   3   9  -1 2499.54  530.72
  -3   9   1 1397.63  202.95
   3  -9   0    2.23    1.32
   3  -9   0    6.84    5.94
   3   9   0    6.44    2.17
   3   9   0    6.73    4.99
  -3   9   0    5.46    2.23
   3  -9   1  203.45   29.83
   3  -9   1  204.19   44.77
   3   9   1  194.36   28.57
   3   9   1  203.61   44.32
  -3   9  -1  205.64   30.39
   3  -9   2   12.33    2.55
   3  -9   2    0.05    6.24
   3   9   2    6.02    2.43
   3   9   2   10.62    7.40
  -3   9  -2    6.81    2.88
  -3   9  -2    6.55    5.08
   3  -9   3   97.26   14.55
   3   9   3  132.91   19.76
  -3   9  -3  120.39   18.15
   3   9   4    4.28    2.11
  -3   9  -4    8.39    5.38
   3   9   5  395.13   57.86
  -3   9  -5  443.99   65.79
   3 -10  -6  254.91   37.63
   3 -10  -6  218.44   49.19
   3  10  -6  217.41   47.95
   3 -10  -5  207.17   30.54
   3 -10  -5  197.75   44.15
   3  10  -5  268.21   58.28
  -3  10   5  134.40   20.22
   3 -10  -4  109.49   16.20
   3 -10  -4  101.23   23.80
   3  10  -4   68.97   16.47
  -3  10   4  125.48   18.91
   3 -10  -3    1.56    1.36
   3 -10  -3   -0.33    5.92
  -3 -10   3    1.73    2.54
   3  10  -3   -0.22    4.84
  -3  10   3    0.52    1.72
   3 -10  -2   29.98    4.89
   3 -10  -2   16.14    7.22
   3  10  -2   17.93    4.30
   3  10  -2   21.75    6.85
  -3  10   2   20.84    4.20
   3 -10  -1  306.41   44.73
   3 -10  -1  263.17   57.04
   3  10  -1  324.34   47.54
   3  10  -1  375.75   80.66
  -3  10   1  336.36   49.31
   3 -10   0  344.54   50.22
   3 -10   0  426.64   91.61
   3  10   0  468.35   68.31
   3  10   0  407.85   87.43
  -3  10   0  601.34   87.56
   3 -10   1 1280.74  185.89
   3 -10   1  904.08  192.67
   3  10   1 1031.70  149.85
   3  10   1 1015.59  216.25
  -3  10  -1 1005.68  146.17
   3 -10   2  624.47   90.78
   3  10   2  857.00  124.65
   3  10   2  827.26  176.81
  -3  10  -2  819.00  119.11
  -3  10  -2  686.84  146.75
   3 -10   3  672.38   97.76
   3  10   3  556.73   81.16
  -3  10  -3  935.06  136.17
   3  10   4  471.66   68.81
  -3  10  -4  338.14   50.14
   3  10   5  134.60   20.11
   3 -11  -6  276.80   61.91
   3  11  -6  275.76   60.13
   3 -11  -5    1.21    2.81
   3 -11  -5    8.64    9.88
   3  11  -5   -2.00    7.13
  -3  11   5    7.48    4.30
   3 -11  -4 1061.02  154.13
   3 -11  -4  925.15  197.34
   3  11  -4  847.09  180.57
  -3  11   4 1200.62  174.54
   3 -11  -3   -0.31    1.80
   3 -11  -3   -0.94    4.44
   3  11  -3   -0.73    5.64
  -3  11   3   -0.74    2.61
   3 -11  -2 1303.05  189.08
   3 -11  -2 1101.91  234.76
   3  11  -2 1200.21  174.54
   3  11  -2 1044.92  222.57
  -3  11   2 1638.83  237.94
   3 -11  -1   10.16    2.37
   3 -11  -1    8.04    4.91
   3  11  -1    6.56    3.35
   3  11  -1    8.67    5.89
  -3  11   1    8.06    3.00
   3 -11   0  488.59   71.12
   3 -11   0  436.97   93.88
   3  11   0  605.47   88.22
   3  11   0  515.85  110.56
  -3  11   0  477.44   69.72
   3 -11   1   14.88    2.89
   3 -11   1   10.87    6.45
   3  11   1   16.34    3.39
   3  11   1   19.39    8.38
  -3  11  -1    8.15    3.59
  -3  11  -1   17.55    6.39
   3 -11   2    7.04    2.21
   3  11   2    5.67    2.04
   3  11   2   23.83   13.78
  -3  11  -2    2.43    3.68
  -3  11  -2    4.26    5.27
   3  11   3    3.37    2.84
  -3  11  -3    0.28    4.81
   3  11   4  376.21   55.05
  -3  11  -4  316.90   47.17
   3 -12  -5  122.09   18.28
   3 -12  -5  166.23   38.37
   3  12  -5  152.07   34.42
  -3  12   5  133.36   20.36
   3 -12  -4   83.22   12.79
   3 -12  -4  114.78   27.22
   3  12  -4   54.60   13.54
  -3  12   4   71.99   11.58
   3 -12  -3    4.54    1.85
   3 -12  -3    7.45    7.41
   3  12  -3    9.21    6.55
  -3  12   3    5.79    2.64
   3 -12  -2   75.50   11.31
   3 -12  -2   88.01   20.87
   3  12  -2   73.52   12.55
   3  12  -2   85.74   20.05
  -3  12   2  102.84   15.62
   3 -12  -1  308.52   45.02
   3 -12  -1  253.38   55.14
   3  12  -1  353.42   51.92
   3  12  -1  372.29   80.17
  -3  12   1  302.65   44.44
   3 -12   0  511.72   74.47
   3 -12   0  501.81  107.63
   3  12   0  558.39   81.49
   3  12   0  513.79  110.36
  -3  12   0  612.50   89.29
   3 -12   1  536.50   78.06
   3 -12   1  545.18  117.26
   3  12   1  551.37   80.41
   3  12   1  768.20  164.54
  -3  12  -1  509.66   74.47
  -3  12  -1  682.29  145.76
   3 -12   2  523.70   76.28
   3  12   2  474.55   69.30
   3  12   2  444.40   96.60
  -3  12  -2  632.32   92.23
   3  12   3  361.13   52.91
  -3  12  -3  465.05   68.44
   3  12   4  247.36   36.38
   3 -13  -4    9.34    3.32
   3 -13  -4   11.51   11.63
   3  13  -4    6.37    8.12
  -3  13   4   12.92    5.08
   3 -13  -3 1672.28  242.61
   3 -13  -3 1153.96  245.87
   3  13  -3 1271.24  270.64
  -3  13   3  924.73  134.60
   3 -13  -2   21.11    4.00
   3 -13  -2   25.80   10.53
   3  13  -2   14.14    7.29
  -3  13   2   11.58    3.69
   3 -13  -1  728.55  105.90
   3 -13  -1  742.18  158.76
   3  13  -1 1085.80  158.14
   3  13  -1  762.83  163.05
  -3  13   1  692.21  100.86
   3 -13   0   32.10    5.48
   3 -13   0   24.10    9.82
   3  13   0   12.79    4.91
   3  13   0   17.33    8.35
  -3  13   0   19.70    4.65
   3 -13   1  135.59   20.15
   3 -13   1  118.87   28.47
   3  13   1  126.47   19.31
   3  13   1  180.11   41.04
  -3  13  -1  162.60   24.49
   3  13   2    5.59    3.77
  -3  13  -2   -2.45    5.77
   3  13   3   43.53    7.39
   3 -14  -3    3.02    2.85
   3 -14  -3    3.55   10.49
   3  14  -3    2.68    8.81
  -3  14   3    4.39    4.30
   3 -14  -2   74.26   11.43
   3 -14  -2   51.21   15.87
   3  14  -2   43.20   12.37
  -3  14   2   70.17   11.32
   3 -14  -1  109.12   16.43
   3 -14  -1  105.32   25.26
   3  14  -1  125.76   28.97
  -3  14   1  134.31   20.40
   3 -14   0  400.12   58.40
   3 -14   0  463.81  100.16
   3  14   0  418.79   61.79
   3  14   0  368.32   80.17
  -3  14   0  531.55   77.69
  -3  14   0  415.90   89.62
   3 -14   1  219.31   48.98
   3  14   1  249.92   37.16
  -3  14  -1  218.28   32.61
   3  14   2  470.00   68.89
   3 -15  -2  610.84   88.84
   3 -15  -2  782.24  167.64
  -3  15   2  536.92   78.43
   3 -15  -1   24.40    4.88
   3 -15  -1   13.70   10.17
  -3  15   1   23.54    5.40
  -3  15   1   25.96    9.39
   3 -15   0  236.87   34.86
   3 -15   0  197.29   44.65
  -3  15   0  248.31   37.02
  -3  15   0  156.44   35.34
   4   0  -7   -0.96   10.07
   4   0  -6   53.03   13.23
   4   0  -5    0.61    3.53
   4   0  -5    2.95    4.92
  -4   0   5    3.86    4.96
   4   0  -4  323.06   47.25
   4   0  -4  372.16   79.96
  -4   0   4  297.45   43.86
   4   0  -3   -0.69    4.61
   4   0  -3   13.02    2.83
   4   0  -3   18.32    7.21
  -4   0   3    1.41    2.81
   4   0  -2 1477.75  214.64
   4   0  -2 1627.68  236.12
   4   0  -2 2541.67  539.81
  -4   0   2 1998.56  289.97
  -4   0   2 1645.44  238.85
  -4   0   2 2255.87  479.50
   4   0  -1    4.55    4.59
   4   0  -1    2.35    1.88
   4   0  -1   28.03    8.00
  -4   0   1    2.28    2.19
  -4   0   1   17.50    8.44
   4   0   0 3184.31  461.74
   4   0   0 2634.19  559.21
  -4   0   0 2984.83  432.84
  -4   0   0 2497.48  530.31
   4   0   1   -3.68    4.55
  -4   0  -1   -0.62    3.89
   4   0   2  831.39  120.77
  -4   0  -2  986.68  143.57
   4   0   3   -0.20    1.41
  -4   0  -3    1.77    2.29
   4   0   4    5.96    2.41
   4   0   5   -2.22    2.78
   4  -1  -7  556.73  119.61
   4   1  -7  685.18  147.00
   4   1  -6  526.59  112.84
  -4   1   6  387.44   57.49
   4  -1  -5  698.81  101.68
   4  -1  -5  910.69  194.03
  -4  -1   5  817.35  119.24
   4   1  -5  940.84  136.83
   4   1  -5  904.49  192.88
  -4   1   5  794.63  115.89
   4  -1  -4  826.44  120.11
   4  -1  -4 1281.98  272.71
  -4  -1   4  873.52  127.17
   4   1  -4  704.18  102.39
   4   1  -4  877.23  186.84
  -4   1   4  728.14  106.19
   4  -1  -3  354.77   51.67
   4  -1  -3  688.49  147.41
  -4  -1   3  390.42   57.20
   4   1  -3  344.50   50.30
   4   1  -3  379.02   55.67
   4   1  -3  607.95  130.14
  -4   1   3  575.32   83.92
   4  -1  -2  226.13   33.09
   4  -1  -2  286.63   42.50
   4  -1  -2  353.57   76.12
  -4  -1   2  296.91   43.57
  -4  -1   2  292.58   43.04
  -4  -1   2  321.08   70.17
   4   1  -2  233.52   34.24
   4   1  -2  271.92   40.31
   4   1  -2  314.01   67.90
  -4   1   2  334.75   49.15
  -4   1   2  370.47   80.50
   4  -1  -1    2.79    1.74
   4  -1  -1    6.88    4.57
   4  -1  -1    3.68    5.25
  -4  -1   1    5.38    2.72
  -4  -1   1    8.83    6.79
  -4  -1   1    3.99    3.34
   4   1  -1    2.93    5.15
   4   1  -1    3.37    1.56
   4   1  -1    8.32    4.47
  -4   1   1    1.07    3.27
  -4   1   1    0.95    2.24
  -4   1   1   -0.37    7.49
   4  -1   0   19.58    3.41
   4  -1   0   22.06    8.12
  -4  -1   0   35.27    6.30
  -4  -1   0   29.08    8.94
   4   1   0   31.78    5.10
   4   1   0   26.41    8.31
  -4   1   0   33.99    5.89
  -4   1   0   29.80    9.64
   4  -1   1  266.14   38.91
   4  -1   1  239.18   51.54
  -4  -1  -1  304.55   44.65
  -4  -1  -1  228.07   48.90
   4   1   1  310.50   45.39
   4   1   1  177.26   38.39
  -4   1  -1  234.84   34.62
  -4   1  -1  238.77   51.50
   4  -1   2  721.53  104.82
  -4  -1  -2  523.29   76.32
   4   1   2  462.57   67.40
  -4   1  -2  654.63   95.32
   4  -1   3  632.74   92.06
  -4  -1  -3  546.83   79.63
   4   1   3  465.46   67.82
  -4   1  -3  426.23   62.24
   4  -1   4  757.87  110.11
   4   1   4  553.85   80.58
  -4   1  -4  796.28  116.02
   4  -1   5  471.24   68.77
   4   1   5  422.93   61.75
   4  -2  -7  182.30   41.92
   4   2  -7  179.24   40.26
   4  -2  -6   -5.72    5.84
   4  -2  -6    9.92    8.34
   4   2  -6    1.08    4.92
   4  -2  -5  174.29   25.88
   4  -2  -5  259.99   56.54
  -4  -2   5  123.24   19.18
   4   2  -5  107.92   16.65
   4   2  -5  251.36   54.72
  -4   2   5  138.65   21.30
   4  -2  -4   18.79    3.77
   4  -2  -4   28.44    8.64
  -4  -2   4   16.61    4.62
   4   2  -4   14.32    3.46
   4   2  -4   25.54    7.81
  -4   2   4   20.77    4.89
   4  -2  -3 1932.48  280.31
   4  -2  -3 2507.80  532.79
  -4  -2   3 1894.89  275.10
   4   2  -3 1309.24  190.40
   4   2  -3 1493.45  216.67
   4   2  -3 1598.76  339.87
  -4   2   3 1495.92  217.37
   4  -2  -2  135.76   20.03
   4  -2  -2  196.72   43.04
  -4  -2   2  106.72   16.14
  -4  -2   2  126.38   19.19
  -4  -2   2   83.14   21.49
   4   2  -2   74.55   11.21
   4   2  -2   96.56   15.50
   4   2  -2  176.15   38.91
  -4   2   2  100.07   15.25
  -4   2   2  113.83   28.19
   4  -2  -1 3115.34  451.43
   4  -2  -1 2974.92  631.50
  -4  -2   1 2516.89  365.14
  -4  -2   1 1903.57  276.30
  -4  -2   1 2421.90  514.61
   4   2  -1 2523.91  365.97
   4   2  -1 2204.24  320.09
   4   2  -1 3160.78  670.73
  -4   2   1 2523.09  366.09
  -4   2   1 2633.36  559.21
   4  -2   0   90.99   13.65
   4  -2   0  114.07   25.74
  -4  -2   0  107.14   16.29
  -4  -2   0   95.08   21.86
   4   2   0   90.66   13.56
   4   2   0  113.74   25.37
  -4   2   0  113.33   17.08
  -4   2   0  120.97   27.50
   4  -2   1 1374.50  199.48
   4  -2   1 1375.32  292.37
  -4  -2  -1 1420.76  206.34
  -4  -2  -1 1286.94  273.41
   4   2   1 1785.03  259.04
   4   2   1 1620.24  344.37
  -4   2  -1 1647.92  239.22
  -4   2  -1 1398.87  297.33
   4  -2   2   26.69    4.53
  -4  -2  -2   23.84    4.87
   4   2   2   23.36    4.16
  -4   2  -2   15.56    3.56
   4  -2   3  228.23   33.42
   4   2   3  379.97   55.43
  -4   2  -3  317.03   46.38
   4  -2   4   -0.55    2.09
   4   2   4    0.96    1.71
  -4   2  -4    0.73    3.36
   4  -2   5   22.49    4.32
   4   2   5   21.66    4.51
   4  -3  -7  239.72   53.65
   4   3  -7  207.33   45.97
   4   3  -6 1020.14  217.37
   4  -3  -5  421.27   61.50
   4  -3  -5  618.28  132.29
   4   3  -5  471.24  101.23
  -4   3   5  374.76   55.22
   4  -3  -4 1112.24  161.57
   4  -3  -4 1429.02  303.89
  -4  -3   4 1042.44  151.57
   4   3  -4 1178.32  171.11
   4   3  -4 1142.81  243.06
  -4   3   4  952.82  138.61
   4  -3  -3  227.90   33.46
   4  -3  -3  434.49   93.51
  -4  -3   3  296.87   43.66
   4   3  -3  362.17   52.91
   4   3  -3  203.74   30.94
   4   3  -3  265.98   57.49
  -4   3   3  214.97   31.82
   4  -3  -2  373.61   54.52
   4  -3  -2  492.72  105.48
  -4  -3   2  332.93   48.82
  -4  -3   2  377.61   55.30
   4   3  -2  354.44   52.25
   4   3  -2  447.71   65.21
   4   3  -2  439.86   94.46
  -4   3   2  390.62   57.20
   4  -3  -1    0.95    1.55
   4  -3  -1    2.07    4.92
  -4  -3   1    2.51    2.40
  -4  -3   1   -0.13    4.03
  -4  -3   1   -1.78    7.10
   4   3  -1    1.63    5.38
   4   3  -1    1.93    1.84
   4   3  -1    4.67    4.53
  -4   3   1    5.58    2.87
  -4   3   1   -2.00    8.74
   4  -3   0   73.43   11.03
   4  -3   0   85.16   19.95
  -4  -3   0   77.32   12.14
  -4  -3   0   88.14   20.73
   4   3   0   99.99   22.47
   4   3   0   91.61   13.82
  -4   3   0   78.72   12.15
  -4   3   0   79.05   19.80
   4  -3   1  166.11   24.40
   4  -3   1  188.91   41.19
  -4  -3  -1  183.46   27.27
   4   3   1  259.45   37.94
   4   3   1  215.18   46.71
  -4   3  -1  225.92   33.36
  -4   3  -1  242.19   52.82
   4  -3   2 1087.46  157.89
   4   3   2  887.56  128.82
  -4   3  -2  870.62  126.63
  -4   3  -2  717.40  152.73
  -4   3  -2  720.71  153.30
   4  -3   3  287.00   41.96
   4   3   3  423.34   61.70
  -4   3  -3  400.79   58.57
   4  -3   4  908.62  132.00
   4   3   4  822.31  119.53
  -4   3  -4  741.77  108.00
   4  -3   5  141.58   21.30
   4   3   5  144.60   21.67
   4  -4  -7    2.35    9.12
   4   4  -7    2.29    8.50
   4  -4  -6    9.31    5.74
   4  -4  -6   38.71   12.46
   4   4  -6   23.28    8.81
   4  -4  -5    6.54    3.55
   4  -4  -5    6.43    6.76
   4   4  -5    6.02    5.01
  -4   4   5    9.41    5.07
   4  -4  -4  365.72   53.44
   4  -4  -4  406.07   87.56
   4   4  -4  323.27   47.41
   4   4  -4  290.10   62.70
  -4   4   4  276.88   40.84
   4  -4  -3   27.97    4.77
   4  -4  -3   30.60    9.52
  -4  -4   3   20.10    5.81
   4   4  -3   40.84    6.72
   4   4  -3   17.04    8.57
   4   4  -3   28.64    7.70
  -4   4   3   22.99    4.94
   4  -4  -2 1815.60  263.41
   4  -4  -2 1833.77  389.72
  -4  -4   2 1591.33  231.04
  -4  -4   2 1488.90  216.25
   4   4  -2 1635.94  237.32
   4   4  -2 1208.88  175.90
   4   4  -2 1629.74  346.40
  -4   4   2 1796.60  260.94
   4  -4  -1   65.54   10.02
   4  -4  -1   67.94   16.47
  -4  -4   1   60.09    9.64
  -4  -4   1   53.48   14.89
   4   4  -1   48.07    7.57
   4   4  -1   67.16   16.11
  -4   4   1   33.99    5.94
   4  -4   0 2838.21  411.48
   4  -4   0 2138.57  454.32
  -4  -4   0 1673.10  355.56
   4   4   0 1761.50  255.53
   4   4   0 1616.11  343.92
   4   4   0 2333.51  495.20
  -4   4   0 2632.53  381.83
  -4   4   0 1646.68  350.28
   4  -4   1   48.61    7.50
   4  -4   1   54.52   13.94
   4   4   1   72.48   10.90
   4   4   1   71.08   17.40
  -4   4  -1   88.05   13.47
  -4   4  -1   73.27   18.83
   4  -4   2  587.71   85.45
   4   4   2  934.23  135.72
  -4   4  -2 1115.13  162.02
  -4   4  -2  715.75  152.56
  -4   4  -2  659.99  140.96
   4  -4   3   30.62    5.11
   4   4   3   27.23    4.69
  -4   4  -3   37.75    6.72
   4  -4   4   13.41    3.23
   4   4   4    9.17    2.76
  -4   4  -4    4.72    4.10
   4   4   5   -4.65    3.27
  -4   4  -5    3.32    5.77
   4  -5  -7  667.84  143.48
   4   5  -7  765.31  163.80
   4  -5  -6  180.73   27.41
   4  -5  -6  368.98   80.21
   4   5  -6  255.19   55.92
   4  -5  -5 1100.67  160.04
   4  -5  -5 1323.29  281.80
   4   5  -5 1318.75  280.68
   4  -5  -4  262.96   38.60
   4  -5  -4  205.51   45.31
   4   5  -4  183.17   27.11
   4   5  -4  399.09   85.91
  -4   5   4  258.13   38.05
   4  -5  -3  651.74   94.74
   4  -5  -3  498.09  106.81
   4   5  -3  588.13   85.62
   4   5  -3  679.40  145.05
  -4   5   3  719.88  104.86
   4  -5  -2  111.84   16.59
   4  -5  -2  115.19   25.93
   4   5  -2   92.14   13.91
   4   5  -2  116.31   25.93
  -4   5   2  111.22   16.95
   4  -5  -1   18.89    3.52
   4  -5  -1   19.77    7.72
   4   5  -1   14.22    2.98
   4   5  -1   26.04    8.02
  -4   5   1   14.60    3.69
   4  -5   0    5.75    1.86
   4  -5   0    2.03    6.10
  -4  -5   0    0.46    8.20
   4   5   0   -0.47    2.00
   4   5   0    5.37    5.13
   4   5   0    7.52   10.80
  -4   5   0    2.50    2.48
   4  -5   1  246.78   36.12
   4  -5   1  281.92   61.21
   4   5   1  254.66   37.42
  -4   5  -1  318.19   46.59
   4  -5   2  141.09   20.79
   4   5   2  192.38   28.41
  -4   5  -2  125.97   18.78
  -4   5  -2  148.98   33.17
   4  -5   3  880.54  127.87
   4   5   3  633.97   92.23
  -4   5  -3  947.45  137.70
   4  -5   4  260.11   38.16
   4   5   4  236.87   34.73
  -4   5  -4  307.57   45.22
   4   5   5  478.26   69.88
  -4   5  -5  512.55   75.21
   4  -6  -6   11.24    5.53
   4  -6  -6   18.97   10.78
   4   6  -6   16.93    9.03
   4  -6  -5   70.54   11.29
   4  -6  -5  100.53   23.50
   4   6  -5   75.37   18.26
   4  -6  -4   95.90   14.37
   4  -6  -4  140.68   31.79
   4   6  -4  203.49   44.69
  -4   6   4   92.56   14.34
   4  -6  -3 1027.57  149.18
   4  -6  -3  851.63  181.68
   4   6  -3 1025.51  149.06
   4   6  -3 1000.73  213.07
  -4   6   3 1094.89  159.17
   4  -6  -2  499.33   72.69
   4  -6  -2  633.15  135.31
   4   6  -2  619.93   90.24
   4   6  -2  493.96  105.65
  -4   6   2  568.71   82.93
   4  -6  -1 1823.03  264.45
   4  -6  -1 1447.19  307.78
   4   6  -1 2085.70  302.65
   4   6  -1 2064.23  438.21
  -4   6   1 2158.81  313.31
   4  -6   0  439.45   63.98
   4  -6   0  340.32   73.52
   4   6   0  560.45   81.61
   4   6   0  584.82  124.90
  -4   6   0  611.67   89.17
   4  -6   1 1516.16  219.93
   4  -6   1 1010.23  215.35
   4   6   1 1029.64  149.68
  -4   6  -1 1127.11  163.84
   4  -6   2  168.01   24.75
   4  -6   2  117.30   28.53
   4   6   2   99.37   14.87
  -4   6  -2  124.40   18.67
  -4   6  -2  121.96   28.25
   4  -6   3  147.95   21.82
   4   6   3  163.96   24.22
  -4   6  -3  156.24   23.32
  -4   6  -3   79.67   19.53
   4  -6   4    0.74    2.37
   4   6   4    1.77    2.59
  -4   6  -4    3.15    4.74
   4   6   5   24.58    4.93
   4  -7  -6  846.68  181.35
   4   7  -6 1258.45  267.88
   4  -7  -5  152.40   22.97
   4  -7  -5  198.00   44.03
   4   7  -5  144.76   32.45
   4  -7  -4  956.95  138.98
   4  -7  -4 1194.43  254.45
   4   7  -4 1075.06  228.93
  -4   7   4  911.93  132.74
   4  -7  -3   78.93   12.04
   4  -7  -3   92.27   21.46
   4   7  -3   99.33   15.70
   4   7  -3   88.67   20.65
  -4   7   3   86.15   13.28
   4  -7  -2  308.35   45.10
   4  -7  -2  256.19   55.43
   4   7  -2  275.10   40.44
   4   7  -2  224.93   49.07
  -4   7   2  273.16   40.26
   4  -7  -1    1.30    1.17
   4  -7  -1   -0.60    5.48
   4   7  -1    0.65    2.92
   4   7  -1    1.21    5.45
  -4   7   1    2.26    2.39
   4  -7   0   94.58   14.06
   4  -7   0  114.28   26.14
   4   7   0   74.55   11.35
   4   7   0  116.10   26.41
  -4   7   0   98.09   14.93
   4  -7   1  136.75   20.22
   4  -7   1   70.38   17.86
   4   7   1   75.21   11.55
  -4   7  -1   70.17   10.94
   4  -7   2  767.37  111.47
   4   7   2  862.36  125.39
  -4   7  -2  841.31  122.46
  -4   7  -2  667.01  142.86
   4  -7   3   79.55   12.07
   4   7   3  101.39   15.21
  -4   7  -3   90.28   14.26
  -4   7  -3   59.72   17.23
   4   7   4 1078.37  156.73
  -4   7  -4  728.55  106.35
   4   7   5   19.29    5.08
   4  -8  -6    7.24   10.38
   4   8  -6   -3.23    9.14
   4  -8  -5   14.61    3.89
   4  -8  -5   13.12    8.29
   4   8  -5   16.17    7.80
   4  -8  -4  235.05   34.52
   4  -8  -4  352.34   76.12
   4   8  -4  318.97   68.93
  -4   8   4  200.89   29.86
   4  -8  -3  127.58   18.95
   4  -8  -3  146.05   32.63
   4   8  -3   78.72   13.09
   4   8  -3  180.57   39.75
  -4   8   3   80.78   12.68
   4  -8  -2 1064.33  154.50
   4  -8  -2  773.98  165.12
   4   8  -2 1018.90  148.15
   4   8  -2  880.54  187.75
  -4   8   2  708.73  103.25
   4  -8  -1  251.78   36.85
   4  -8  -1  194.32   42.87
   4   8  -1  261.43   38.49
   4   8  -1  409.75   88.18
  -4   8   1  216.01   31.84
   4  -8   0  944.56  137.16
   4  -8   0  819.83  175.03
   4   8   0 1058.55  153.84
   4   8   0 1111.83  236.87
  -4   8   0 1014.36  147.37
   4  -8   1  247.44   36.14
   4  -8   1  212.37   47.33
   4   8   1  243.72   35.80
  -4   8  -1  255.07   37.42
   4  -8   2  378.23   55.14
   4   8   2  354.73   51.92
  -4   8  -2  414.66   60.67
   4  -8   3   62.16    9.75
   4   8   3   46.26    7.62
  -4   8  -3   57.74    9.62
   4   8   4   18.40    4.75
  -4   8  -4   24.77    7.45
   4  -9  -5  920.60  133.90
   4  -9  -5 1027.16  219.64
   4   9  -5  800.83  171.23
   4  -9  -4    8.82    2.97
   4  -9  -4   17.28    7.88
   4   9  -4    8.78    6.16
  -4   9   4   11.71    4.19
   4  -9  -3  463.39   67.44
   4  -9  -3  536.09  114.82
   4   9  -3  906.97  193.45
  -4   9   3  494.37   72.24
   4  -9  -2    4.08    1.48
   4  -9  -2    9.64    7.08
   4   9  -2    2.18    5.06
   4   9  -2   11.13    7.26
  -4   9   2    7.19    2.54
   4  -9  -1   34.19    5.41
   4  -9  -1   34.19   10.18
   4   9  -1   36.11    6.89
   4   9  -1   50.18   14.01
  -4   9   1   36.35    6.35
   4  -9   0    1.93    1.60
   4  -9   0    3.75    8.88
   4   9   0   -0.28    2.93
   4   9   0    2.84    9.42
  -4   9   0   -0.68    2.51
   4  -9   1  359.98   52.49
   4  -9   1  271.01   59.68
   4   9   1  263.99   38.82
  -4   9  -1  313.56   45.97
   4  -9   2    7.72    2.57
   4   9   2    7.39    2.86
  -4   9  -2    6.72    3.28
   4  -9   3  972.22  141.25
   4   9   3 1246.06  180.98
  -4   9  -3  841.72  122.63
   4   9   4   28.63    5.84
   4 -10  -5    8.65    4.57
   4 -10  -5    6.84   10.82
   4  10  -5   11.78    7.51
   4 -10  -4  143.15   21.36
   4 -10  -4  139.52   32.00
   4  10  -4  275.19   60.46
  -4  10   4  134.56   20.63
   4 -10  -3  224.14   32.93
   4 -10  -3  302.32   65.88
   4  10  -3  283.12   61.70
  -4  10   3  262.01   38.72
   4 -10  -2  400.08   58.32
   4 -10  -2  445.64   95.82
   4  10  -2  461.74   67.90
   4  10  -2  626.95  134.36
  -4  10   2  716.16  104.24
   4 -10  -1  762.41  110.81
   4 -10  -1  583.17  125.19
   4  10  -1  822.31  119.82
   4  10  -1  772.74  165.32
  -4  10   1  984.20  143.11
   4 -10   0  597.63   86.86
   4 -10   0  463.81  100.16
   4  10   0  543.53   79.42
   4  10   0  576.97  124.36
  -4  10   0  529.90   77.23
   4 -10   1  578.21   84.13
   4 -10   1  522.46  112.84
   4  10   1  604.24   88.18
   4  10   1  289.23   64.59
  -4  10  -1  567.47   82.73
   4 -10   2  151.37   22.46
   4  10   2  271.55   40.03
  -4  10  -2  179.20   26.81
   4  10   3   59.89    9.72
  -4  10  -3   60.30   11.04
   4 -11  -4  661.23   96.23
   4 -11  -4  357.66   77.65
   4  11  -4  392.28   85.04
  -4  11   4  513.79   75.17
   4 -11  -3    7.21    2.66
   4 -11  -3    6.11    8.76
   4  11  -3   -1.24    8.12
  -4  11   3    7.03    3.42
   4 -11  -2  107.30   16.11
   4 -11  -2  149.31   34.23
   4  11  -2  118.25   27.68
  -4  11   2  105.98   16.13
   4 -11  -1    0.16    1.92
   4 -11  -1    2.76   10.05
   4  11  -1   -4.53    6.00
   4  11  -1    6.18   10.30
  -4  11   1   -2.22    2.55
   4 -11   0   77.15   11.73
   4 -11   0   60.22   16.82
   4  11   0   81.65   13.30
   4  11   0   75.09   21.15
  -4  11   0   71.24   11.33
   4 -11   1   10.48    3.07
   4 -11   1    8.94   11.44
   4  11   1   11.95    4.82
  -4  11  -1   13.39    4.75
   4 -11   2  340.94   49.85
   4  11   2  379.31   55.67
  -4  11  -2  390.21   57.45
   4 -12  -3  240.87   35.30
   4 -12  -3  176.97   40.13
   4  12  -3  167.39   38.10
  -4  12   3  220.84   32.90
   4 -12  -2  360.14   52.58
   4 -12  -2  383.89   84.09
   4  12  -2  340.12   74.14
  -4  12   2  368.24   54.06
   4 -12  -1  465.87   67.90
   4 -12  -1  383.23   83.72
   4  12  -1  398.31   87.10
  -4  12   1  398.93   58.48
   4 -12   0  372.53   54.39
   4 -12   0  312.36   68.64
   4  12   0  394.80   58.32
  -4  12   0  496.85   72.73
   4 -12   1  257.22   37.73
   4  12   1  303.69   44.94
  -4  12  -1  237.57   35.25
   4 -13  -2    0.72    3.12
   4 -13  -2    5.93    9.11
  -4  13   2    7.24    5.05
   4 -13  -1   15.85    4.05
   4 -13  -1   17.51   13.37
  -4  13   1   30.03    6.57
   4 -13   0    1.34    2.61
  -4  13   0    2.27    5.01
   5   0  -6  442.75   96.07
   5   0  -5    4.75    8.21
   5   0  -4 1414.15  205.60
   5   0  -4 1236.97  263.54
   5   0  -3    2.57    3.35
   5   0  -3   17.81    9.13
   5   0  -2 1311.72  190.36
   5   0  -2 1485.60  316.29
  -5   0   2 1139.50  165.78
   5   0  -1   -0.83    2.20
   5   0  -1    1.66    8.68
  -5   0   1   -3.40    3.27
   5   0   0  315.21   46.17
  -5   0   0  282.91   41.71
   5   0   1    0.77    2.17
  -5   0  -1   -3.51    3.46
   5   0   2   42.66    6.66
  -5   0  -2   30.19    5.36
   5   0   3    2.74    2.41
  -5   0  -3   -0.44    3.16
   5   0   4  244.84   35.96
   5  -1  -6  271.30   59.93
   5   1  -6  317.85   69.80
   5  -1  -5  160.16   36.71
   5   1  -5  226.79   50.43
   5  -1  -4   12.89    5.21
   5  -1  -4   20.28   10.07
   5   1  -4    5.45    6.27
   5   1  -4   11.21    9.54
   5  -1  -3    3.54    3.40
   5  -1  -3   -2.14    7.97
   5   1  -3    5.55    3.59
   5   1  -3    9.57    8.81
  -5   1   3    0.76    4.63
   5  -1  -2  296.62   64.88
   5   1  -2  294.64   43.28
   5   1  -2  254.74   55.96
  -5   1   2  265.77   39.36
   5  -1  -1  202.58   29.75
  -5  -1   1  220.47   32.74
   5   1  -1  190.19   27.94
  -5   1   1  191.84   28.51
   5  -1   0  705.84  102.63
  -5  -1   0 1109.35  161.28
   5   1   0  598.45   87.06
  -5   1   0  769.85  112.13
   5  -1   1  539.40   78.43
  -5  -1  -1  531.55   77.60
   5   1   1  796.28  115.73
  -5   1  -1  704.60  102.63
   5  -1   2  473.72   69.06
  -5  -1  -2  444.40   65.01
   5   1   2  676.10   98.34
  -5   1  -2  513.79   75.00
   5  -1   3  508.42   74.18
   5   1   3  410.58   60.01
  -5   1  -3  379.72   55.76
   5  -1   4  116.84   17.71
   5   1   4  111.64   17.16
   5  -2  -6   18.08   12.13
   5   2  -6   31.94   13.22
   5  -2  -5  775.63  166.19
   5   2  -5  916.47  195.77
   5  -2  -4   33.60    6.89
   5  -2  -4   51.09   15.27
   5   2  -4   35.33    8.71
   5   2  -4   50.14   13.53
   5  -2  -3  949.10  138.03
   5  -2  -3 1286.11  273.91
   5   2  -3 1256.80  182.63
   5   2  -3 1516.99  322.89
  -5   2   3 1455.87  211.71
   5  -2  -2   32.18    5.49
   5  -2  -2   27.47   10.69
  -5  -2   2   28.26    6.56
   5   2  -2   20.27    4.51
   5   2  -2   32.95   11.29
  -5   2   2   19.99    5.01
   5  -2  -1  759.52  110.40
  -5  -2   1 1080.85  157.23
   5   2  -1  861.54  125.27
  -5   2   1 1070.52  155.74
   5  -2   0    8.49    2.41
   5  -2   0   -3.06   14.64
  -5  -2   0   -0.10    2.99
   5   2   0    2.99    2.13
   5   2   0    1.03   13.56
  -5   2   0    2.76    2.93
   5  -2   1  111.35   16.59
  -5  -2  -1  105.86   16.18
   5   2   1   96.69   14.50
  -5   2  -1  120.97   18.21
   5  -2   2    1.30    1.99
   5   2   2    2.08    2.17
  -5   2  -2    1.31    2.91
   5  -2   3  200.23   29.57
   5   2   3  132.37   19.84
  -5   2  -3  166.81   25.06
   5  -2   4   -0.32    3.32
   5   2   4    4.52    3.77
   5  -3  -5  101.35   25.78
   5   3  -5  103.38   25.32
   5  -3  -4   19.25    5.30
   5  -3  -4   43.45   13.75
   5   3  -4   23.00    7.87
   5   3  -4   44.61   13.71
   5  -3  -3   -0.18    2.73
   5  -3  -3    0.72    7.20
   5   3  -3    2.38    4.38
   5   3  -3   -1.68    7.65
  -5   3   3   -1.27    4.37
   5  -3  -2  248.27   36.40
   5  -3  -2  260.85   57.33
  -5  -3   2  227.74   34.02
   5   3  -2  272.21   40.14
   5   3  -2  324.50   70.62
  -5   3   2  229.35   33.97
   5  -3  -1  118.08   17.65
   5  -3  -1   49.97   14.84
  -5  -3   1   74.67   12.09
   5   3  -1  116.22   17.41
  -5   3   1  109.74   16.76
   5  -3   0  669.49   97.35
  -5  -3   0  990.81  144.15
   5   3   0  721.53  104.95
  -5   3   0  789.68  114.90
   5   3   1  290.63   42.66
  -5   3  -1  237.98   35.16
   5  -3   2  530.31   77.19
   5   3   2  709.14  103.13
  -5   3  -2  797.52  115.93
   5  -3   3  206.88   30.50
   5   3   3  205.35   30.26
  -5   3  -3  149.27   22.39
   5   3   4  187.18   27.70
   5  -4  -5   32.41   13.75
   5   4  -5   24.77   11.78
   5  -4  -4  915.23  133.28
   5  -4  -4 1336.09  284.69
   5   4  -4 1731.34  368.65
   5  -4  -3   95.94   14.75
   5  -4  -3   82.97   20.39
   5   4  -3   85.95   14.35
   5   4  -3   91.11   22.27
  -5   4   3   94.62   14.94
   5  -4  -2  918.95  133.53
   5  -4  -2 1049.47  223.98
   5   4  -2 1013.12  147.33
   5   4  -2 1158.50  247.11
  -5   4   2  907.39  132.08
   5  -4  -1   68.27   10.36
   5  -4  -1   40.17   13.70
   5   4  -1   87.31   13.62
   5   4  -1   24.43   13.74
  -5   4   1   69.88   10.99
   5   4   0  289.68   42.50
  -5   4   0  258.38   38.10
   5  -4   1   11.68    2.58
   5  -4   1    6.85   14.13
   5   4   1    9.28    2.70
  -5   4  -1    9.77    3.23
   5  -4   2   23.59    4.45
   5   4   2   15.36    3.63
  -5   4  -2   31.18    6.07
   5  -4   3   11.27    3.53
   5   4   3   12.59    3.76
  -5   4  -3    8.27    4.94
   5  -5  -5  186.84   42.83
   5   5  -5  152.02   35.32
   5  -5  -4    1.83    4.14
   5  -5  -4    1.40    6.88
   5   5  -4    7.47    8.92
   5  -5  -3   15.45    3.99
   5  -5  -3   12.96    9.16
   5   5  -3    7.53    7.10
   5   5  -3   15.49    8.95
  -5   5   3    9.30    4.46
   5  -5  -2   86.32   12.99
   5  -5  -2  103.50   25.37
   5   5  -2  101.64   16.01
   5   5  -2  104.62   25.70
  -5   5   2   83.51   13.09
   5  -5  -1  333.34   48.74
   5  -5  -1  297.99   65.59
   5   5  -1  358.70   52.66
   5   5  -1  297.49   66.33
  -5   5   1  384.14   56.33
   5   5   0  303.03   44.48
  -5   5   0  214.64   31.79
   5  -5   1  902.02  131.05
   5   5   1  996.59  144.89
  -5   5  -1  812.81  118.29
   5  -5   2  171.19   25.39
   5  -5   3  576.97   84.05
   5   5   3  641.00   93.38
  -5   5  -3  538.98   78.93
   5  -6  -5  472.48  102.26
   5   6  -5  436.56   94.87
   5  -6  -4  152.27   22.89
   5  -6  -4  201.01   45.27
   5   6  -4  202.05   45.18
   5  -6  -3  989.99  143.86
   5  -6  -3 1006.09  214.89
   5   6  -3  944.15  201.63
  -5   6   3  991.64  144.31
   5  -6  -2  127.04   19.02
   5  -6  -2  137.25   32.24
   5   6  -2  134.19   20.93
   5   6  -2  176.52   40.50
  -5   6   2  161.81   24.31
   5  -6  -1  450.60   65.71
   5  -6  -1  389.22   84.83
   5   6  -1  525.35   76.82
   5   6  -1  532.79  115.31
  -5   6   1  626.54   91.36
   5  -6   0   50.72    7.94
   5  -6   0    0.22   12.70
   5   6   0   46.34    8.21
  -5   6   0   32.98    6.22
   5  -6   1   47.83    7.75
   5   6   1   42.42    7.32
  -5   6  -1   55.30    9.31
   5  -6   2   13.95    3.70
   5   6   2    2.38    3.14
  -5   6  -2    8.74    4.54
   5  -6   3   87.56   13.51
   5   6   3  104.20   15.97
  -5   6  -3   56.62    9.91
   5  -7  -4   52.20    8.84
   5  -7  -4   49.19   14.84
   5   7  -4   55.43   16.91
   5  -7  -3   -0.03    2.98
   5  -7  -3    0.62   10.65
   5   7  -3    4.44    9.87
  -5   7   3    2.91    3.77
   5  -7  -2  134.07   19.96
   5  -7  -2  129.36   30.76
   5   7  -2  114.69   18.68
   5   7  -2  117.26   28.64
  -5   7   2   92.89   14.63
   5  -7  -1   31.82    5.74
   5  -7  -1   26.16   13.25
   5   7  -1   24.65    6.29
   5   7  -1   37.23   17.08
  -5   7   1   28.27    5.82
   5   7   0  570.78   83.39
  -5   7   0  574.91   83.88
   5  -7   1   40.43    6.55
   5   7   1   48.82    8.88
  -5   7  -1   50.14    8.49
   5  -7   2  584.41   85.12
   5   7   2  501.40   73.31
  -5   7  -2  576.15   84.13
   5  -8  -4  384.92   83.92
   5  -8  -3  180.57   26.80
   5  -8  -3  231.95   52.37
   5   8  -3  206.22   46.67
  -5   8   3  158.14   24.19
   5  -8  -2  566.23   82.52
   5  -8  -2  479.92  104.00
   5   8  -2  590.19  127.62
  -5   8   2  582.34   85.12
   5  -8  -1  141.09   21.01
   5  -8  -1  114.41   28.83
   5   8  -1  151.04   23.57
  -5   8   1  198.12   29.62
   5   8   0  232.57   34.70
  -5   8   0  159.67   24.19
   5  -8   1   12.94    3.56
   5   8   1   22.69    6.17
  -5   8  -1   23.93    6.27
   5  -8   2   11.83    3.87
   5   8   2    3.26    4.65
  -5   8  -2   20.08    6.21
   5  -9  -3   42.21    7.53
   5  -9  -3   25.26   13.02
  -5   9   3   44.23    9.07
   5  -9  -2    3.65    2.62
   5  -9  -2    3.16   10.68
  -5   9   2    6.43    4.34
   5  -9  -1  473.72   69.06
   5  -9  -1  364.64   80.83
  -5   9   1  441.93   64.80
   5  -9   0   27.75    4.89
  -5   9   0   39.28    7.31
   5  -9   1  736.40  107.14
  -5   9  -1  845.02  123.20
   5 -10  -2  206.96   30.61
  -5  10   2  215.84   32.40
   5 -10  -1  171.40   25.45
  -5  10   1  226.29   33.87
   5 -10   0   71.82   11.28
  -5  10   0   53.40    9.31
   6   0  -1    3.93    4.20
   6   0   0   21.95    5.19
   6  -1  -1  505.11   73.76
   6   1  -1  362.29   53.32
   6  -1   0  191.97   28.56
   6   1   0  151.21   22.93
  -6   1   0  198.91   30.09
   6  -2  -1    8.10    3.82
   6  -2   0    4.88    3.62
  -6   2   0    8.74    6.12
   6  -3  -1  243.85   36.04
  -6   3   0  254.70   37.90
   0   0   0    0.00    0.00
_computing_structure_solution     'SHELXT 2014/5 (Sheldrick, 2014)'
;
_shelx_hkl_checksum     48725
_shelx_res_file
;
TITL I in P2(1)/c
CELL 0.96990  4.8211  13.7762  7.0113  90.000  98.055  90.000
ZERR    4.00  0.0006   0.0030  0.0010   0.000   0.030   0.000
LATT 1
SYMM -X, 0.5+Y, 0.5-Z
SFAC C H N I
DISP C 0.007 0.003 25.571
DISP H -0 0 0.636
DISP N 0.013 0.007 47.42
DISP I -0.034 3.136 18629.286
UNIT 4 20 8 4
TEMP -173.0
SIZE 0.03 0.05 0.06
L.S. 12
BOND $H
ACTA
CONF
HTAB N1 I1
EQIV $1 x-1, -y+1/2, z+1/2
HTAB N2 I1_$1
WGHT    0.000000    0.786500
EXTI    0.006373
FVAR       0.56555
I1    4    0.866581    0.385767    0.200218    11.00000    0.02295    0.02152 =
         0.02168   -0.00041    0.00545    0.00012
N1    3    0.611971    0.417143    0.656877    11.00000    0.02198    0.03005 =
         0.02306    0.00035    0.00305   -0.00303
AFIX   3
H1A   2    0.724991    0.417383    0.565007    11.00000   -1.20000
H1B   2    0.625071    0.464843    0.745417    11.00000   -1.20000
AFIX   0
N2    3    0.254044    0.338906    0.785981    11.00000    0.02137    0.02216 =
         0.03367    0.00114    0.00787   -0.00201
AFIX   3
H2A   2    0.135214    0.288216    0.777582    11.00000   -1.20000
H2B   2    0.251544    0.383176    0.880131    11.00000   -1.20000
AFIX   0
C1    1    0.429609    0.347845    0.660619    11.00000    0.02266    0.02553 =
         0.01929   -0.00028    0.00092    0.00221
AFIX  43
H1    2    0.423285    0.299391    0.563696    11.00000   -1.20000
AFIX   0
HKLF 4
REM  I in P2(1)/c
REM R1 =  0.0388 for     894 Fo > 4sig(Fo)  and  0.0402 for all     949 data
REM     38 parameters refined using      0 restraints
END
WGHT      0.0000      0.7865
REM Highest difference peak  0.867,  deepest hole -0.913,  1-sigma level  0.254
Q1    1   0.1196  0.3849  1.0612  11.00000  0.05    0.87
Q2    1   0.9559  0.4518  0.1432  11.00000  0.05    0.85
Q3    1   0.7056  0.3925  0.0982  11.00000  0.05    0.83
Q4    1   0.7869  0.3179  0.0669  11.00000  0.05    0.82
Q5    1   0.8751  0.4430  0.1837  11.00000  0.05    0.79
Q6    1   0.7016  0.4480  0.2328  11.00000  0.05    0.79
Q7    1   1.1331  0.4278  0.2930  11.00000  0.05    0.78
Q8    1  -0.1001  0.3149  0.8280  11.00000  0.05    0.77
Q9    1   0.8218  0.4602  0.0685  11.00000  0.05    0.76
Q10   1   0.9428  0.5037  0.1196  11.00000  0.05    0.76
Q11   1   0.8549  0.3317  0.2110  11.00000  0.05    0.75
Q12   1   0.1692  0.3201  0.9586  11.00000  0.05    0.75
Q13   1   0.1303  0.3133  0.7710  11.00000  0.05    0.74
Q14   1   0.1692  0.4483  0.9473  11.00000  0.05    0.74
Q15   1   0.8730  0.3522  0.4468  11.00000  0.05    0.73
Q16   1   0.8503  0.4565  0.3294  11.00000  0.05    0.72
Q17   1   0.1021  0.4539  0.7737  11.00000  0.05    0.72
Q18   1   0.1527  0.2686  0.9210  11.00000  0.05    0.71
Q19   1   0.0475  0.2753  0.6198  11.00000  0.05    0.70
Q20   1   1.0102  0.3142  0.1604  11.00000  0.05    0.68
;
_shelx_res_checksum     20789
_shelxl_version_number     2014/6
