# Supplementary material for: Formamidinium iodide: crystal structure and phase transitions
Source: Acta Crystallogr E Crystallogr Commun. 2017 Mar 24;73(Pt 4):569–72. doi: 10.1107/S205698901700425X (PMC5382624; doi:10.1107/S205698901700425X)
Supplement: Supplementary file 2 [file e-73-00569-Isup2.hkl]

data_I                                                                          
_shelx_title ' I in P2(1)/c'                                                    
_shelx_refln_list_code          4                                               
_shelx_F_calc_maximum      207.52                                               
_exptl_crystal_F_000       312.00                                               
_reflns_d_resolution_high  0.7789                                               
                                                                                
loop_                                                                           
 _space_group_symop_operation_xyz                                               
 'x, y, z'                                                                      
 '-x, y+1/2, -z+1/2'                                                            
 '-x, -y, -z'                                                                   
 'x, -y-1/2, z-1/2'                                                             
                                                                                
_cell_length_a     4.8211                                                       
_cell_length_b    13.7762                                                       
_cell_length_c     7.0113                                                       
_cell_angle_alpha  90.000                                                       
_cell_angle_beta   98.055                                                       
_cell_angle_gamma  90.000                                                       
                                                                                
_shelx_F_squared_multiplier     1.000                                           
                                                                                
loop_                                                                           
 _refln_index_h                                                                 
 _refln_index_k                                                                 
 _refln_index_l                                                                 
 _refln_F_squared_calc                                                          
 _refln_F_squared_meas                                                          
 _refln_F_squared_sigma                                                         
 _refln_observed_status                                                         
   1   0   0       7725.47       9072.22       587.74 o                         
   2   0   0        620.71        624.51        86.03 o                         
   3   0   0       8705.98       9979.62       647.53 o                         
   4   0   0       8153.35       9337.26       787.19 o                         
   5   0   0        732.48        934.87        97.00 o                         
   6   0   0         50.96         68.64        16.23 o                         
   1   1   0       4871.47       5204.85       257.89 o                         
   2   1   0      10009.88      10235.95       485.24 o                         
   3   1   0       2703.53       2676.10       123.18 o                         
   4   1   0         85.38         88.04         6.50 o                         
   5   1   0       2065.61       2381.22       261.21 o                         
   6   1   0        694.74        558.42        48.16 o                         
   0   2   0        438.99        402.37        34.15 o                         
   1   2   0        143.87        153.61         8.14 o                         
   2   2   0          3.60          8.48         1.36 o                         
   3   2   0         75.22        101.84         5.45 o                         
   4   2   0        294.53        320.93        20.01 o                         
   5   2   0          7.94         11.13         4.45 o                         
   6   2   0         11.78         19.74         9.74 o                         
   1   3   0      14933.36      16370.21       869.03 o                         
   2   3   0      11627.74      12266.86       560.36 o                         
   3   3   0       4217.21       4183.99       191.83 o                         
   4   3   0        258.82        256.77        16.41 o                         
   5   3   0       2485.98       2445.42       177.18 o                         
   6   3   0       1106.98        798.94       118.88 o                         
   0   4   0      43066.18      33766.97      7157.27 o                         
   1   4   0       8141.58       7527.71       386.17 o                         
   2   4   0        352.37        364.23        25.79 o                         
   3   4   0       7310.97       7276.59       349.80 o                         
   4   4   0       6285.98       6643.19       490.54 o                         
   5   4   0        724.36        856.20        88.90 o                         
   1   5   0        457.11        410.61        22.89 o                         
   2   5   0       5248.66       5320.14       264.31 o                         
   3   5   0        636.47        605.13        31.79 o                         
   4   5   0          5.88          9.38         3.52 o                         
   5   5   0        853.18        789.00       138.55 o                         
   0   6   0       2645.94       2328.53       195.17 o                         
   1   6   0       1362.67       1237.58        68.43 o                         
   2   6   0          2.04          4.36         1.62 o                         
   3   6   0        776.03        810.26        42.13 o                         
   4   6   0       1578.43       1574.60       149.77 o                         
   5   6   0         88.50        122.19        28.83 o                         
   1   7   0      11643.37      12071.04       658.65 o                         
   2   7   0      10793.56      10170.59       521.08 o                         
   3   7   0       2876.61       2675.17       174.11 o                         
   4   7   0        279.11        290.57        22.02 o                         
   5   7   0       1849.96       1801.27       185.96 o                         
   0   8   0      10595.77       8389.45       818.06 o                         
   1   8   0       5501.39       5436.51       300.25 o                         
   2   8   0         69.85         85.28         7.94 o                         
   3   8   0       4184.18       3853.36       219.21 o                         
   4   8   0       3328.23       3126.20       228.21 o                         
   5   8   0        561.59        594.69       114.16 o                         
   1   9   0         21.25         30.90         3.17 o                         
   2   9   0        752.44        770.68        55.67 o                         
   3   9   0         10.75         14.75         3.04 o                         
   4   9   0          1.85          3.09         3.76 o                         
   5   9   0         90.63        100.77        18.03 o                         
   0  10   0       3591.55       3622.08       284.26 o                         
   1  10   0       2164.09       2119.47       116.79 o                         
   2  10   0         16.96         26.19         3.42 o                         
   3  10   0       1384.40       1382.83       103.93 o                         
   4  10   0       1762.52       1714.83       125.96 o                         
   5  10   0        221.39        194.62        28.81 o                         
   1  11   0       5813.41       5792.58       329.69 o                         
   2  11   0       6949.91       6884.54       578.83 o                         
   3  11   0       1480.73       1592.02       116.52 o                         
   4  11   0        182.63        233.11        19.22 o                         
   0  12   0       2360.86       2065.09       214.95 o                         
   1  12   0       2072.65       2440.56       168.87 o                         
   2  12   0          7.13         14.22         3.83 o                         
   3  12   0       1506.16       1712.78       125.70 o                         
   4  12   0       1244.46       1249.28        97.63 o                         
   1  13   0         20.51         29.16         4.07 o                         
   2  13   0         20.89         33.13         4.74 o                         
   3  13   0         56.04         70.75         9.07 o                         
   4  13   0          3.26          5.19         7.24 o                         
   0  14   0       2892.97       3533.08       924.44 o                         
   1  14   0       1744.37       1816.47       125.61 o                         
   2  14   0         57.66         77.43         7.82 o                         
   3  14   0       1241.86       1359.56        94.60 o                         
   1  15   0       2156.94       2411.60       175.43 o                         
   2  15   0       3137.90       3064.04       210.05 o                         
   3  15   0        712.96        679.95        59.45 o                         
   0  16   0        370.57        381.65        49.06 o                         
   1  16   0        445.10        475.69        42.35 o                         
   2  16   0          1.66         -0.23         9.88 o                         
   1  17   0         69.31         69.70        21.94 o                         
  -6   1   1       1696.99       1327.64       224.40 o                         
  -5   1   1        696.66        628.41        46.34 o                         
  -4   1   1          4.40         11.34         2.58 o                         
  -3   1   1       4551.29       4485.09       205.38 o                         
  -2   1   1      16214.25      17037.12       779.20 o                         
  -1   1   1       3560.01       3827.39       184.65 o                         
   0   1   1        822.71        831.49        42.86 o                         
   1   1   1      19795.71      24244.69      1423.28 o                         
   2   1   1      10606.63      10831.67       580.40 o                         
   3   1   1        282.78        301.36        14.29 o                         
   4   1   1        866.63        797.34        47.66 o                         
   5   1   1       1921.18       1963.66       195.22 o                         
  -6   2   1         20.94         25.33        11.94 o                         
  -5   2   1       2793.70       2910.09       241.52 o                         
  -4   2   1       8721.47       8033.87       410.67 o                         
  -3   2   1       4833.78       5165.57       236.95 o                         
  -2   2   1       1638.18       1613.17        85.15 o                         
  -1   2   1      28576.53      25993.50      3857.34 o                         
   0   2   1      14518.17      15019.65      1382.43 o                         
   1   2   1      11003.10      11859.59       659.73 o                         
   2   2   1       2821.56       2678.80       119.67 o                         
   3   2   1      12467.59      12073.24       592.34 o                         
   4   2   1       5054.78       4764.84       283.98 o                         
   5   2   1        335.01        338.06        25.37 o                         
  -6   3   1        801.95        764.22       112.95 o                         
  -5   3   1        262.78        300.65        38.59 o                         
  -4   3   1          1.79          6.01         2.82 o                         
  -3   3   1       2304.46       2511.21       121.62 o                         
  -2   3   1       6114.95       6875.58       330.77 o                         
  -1   3   1       4594.30       4720.49       382.24 o                         
   0   3   1        690.85        612.21        36.33 o                         
   1   3   1      14312.71      13585.44       654.28 o                         
   2   3   1       2950.28       2821.02       146.56 o                         
   3   3   1        303.63        305.32        15.19 o                         
   4   3   1        607.27        643.24        40.37 o                         
   5   3   1        762.33        820.68        85.04 o                         
  -5   4   1        221.94        205.00        29.83 o                         
  -4   4   1        144.94        164.04        13.65 o                         
  -3   4   1        896.15        981.75        47.64 o                         
  -2   4   1        110.69        121.29        16.63 o                         
  -1   4   1       1237.25       1221.71        68.06 o                         
   0   4   1       2785.61       2710.25       214.99 o                         
   1   4   1        802.09        699.02        33.22 o                         
   2   4   1        969.62        937.57        56.77 o                         
   3   4   1        582.43        634.26        46.60 o                         
   4   4   1        195.11        205.44        16.42 o                         
   5   4   1         31.53         32.13         5.02 o                         
  -5   5   1       1352.13       1073.83        79.59 o                         
  -4   5   1         49.54         53.53         5.87 o                         
  -3   5   1       6093.56       5705.03       291.73 o                         
  -2   5   1      15407.36      14888.80       780.70 o                         
  -1   5   1       2705.64       2363.02       143.75 o                         
   0   5   1       1366.27       1196.89        99.46 o                         
   1   5   1      12874.06      12310.86       651.78 o                         
   2   5   1      12750.23      13645.17       733.25 o                         
   3   5   1        535.29        540.83        26.75 o                         
   4   5   1       1026.65        851.36        66.78 o                         
   5   5   1       2719.30       2830.45       236.79 o                         
  -5   6   1       1682.84       1588.23       115.93 o                         
  -4   6   1       5830.39       6154.34       446.13 o                         
  -3   6   1       2835.53       2561.63       127.68 o                         
  -2   6   1        551.39        513.07        33.49 o                         
  -1   6   1      13426.67      13239.65       781.64 o                         
   0   6   1      15608.94      15555.34       921.92 o                         
   1   6   1       3162.52       3036.30       161.36 o                         
   2   6   1       1862.22       1691.75        98.27 o                         
   3   6   1       7422.03       7128.84       365.08 o                         
   4   6   1       3557.39       3683.39       309.14 o                         
   5   6   1        135.34        150.28        14.45 o                         
  -5   7   1         74.35         90.92        10.18 o                         
  -4   7   1          1.59          3.77         2.99 o                         
  -3   7   1        589.03        586.68        30.04 o                         
  -2   7   1        723.11        699.38        35.39 o                         
  -1   7   1       1459.00       1380.06        82.67 o                         
   0   7   1        338.27        338.71        20.84 o                         
   1   7   1       2550.36       2600.54       136.82 o                         
   2   7   1        283.37        289.49        15.55 o                         
   3   7   1        202.68        222.01        17.03 o                         
   4   7   1        251.24        265.74        41.03 o                         
   5   7   1        130.27        143.01        14.01 o                         
  -5   8   1        470.11        480.80        44.61 o                         
  -4   8   1        736.15        773.46        83.33 o                         
  -3   8   1       1289.57       1190.28        72.68 o                         
  -2   8   1        161.33        156.33         8.89 o                         
  -1   8   1       2444.49       2088.79       124.20 o                         
   0   8   1       5037.70       5203.43       424.33 o                         
   1   8   1        707.66        711.81        37.00 o                         
   2   8   1       1058.30       1129.35        66.34 o                         
   3   8   1       1503.20       1472.23       101.93 o                         
   4   8   1        670.24        762.72        60.23 o                         
   5   8   1         39.87         58.02        11.15 o                         
  -5   9   1       1537.38       1374.18       128.14 o                         
  -4   9   1         86.73        113.79        10.16 o                         
  -3   9   1       5070.43       5107.49       577.84 o                         
  -2   9   1       9582.94       8688.88       445.97 o                         
  -1   9   1       2381.33       2205.98       131.75 o                         
   0   9   1       1325.12       1369.81        87.63 o                         
   1   9   1       7845.38       7686.53       391.48 o                         
   2   9   1       8611.66       8192.62       417.56 o                         
   3   9   1        707.71        632.15        47.04 o                         
   4   9   1        941.48        948.69        74.32 o                         
   5   9   1       2360.30       2477.50       254.55 o                         
  -5  10   1        661.53        610.37        85.98 o                         
  -4  10   1       2404.58       2506.33       181.80 o                         
  -3  10   1       1092.77       1001.19        73.68 o                         
  -2  10   1         79.71         81.80         6.09 o                         
  -1  10   1       4603.69       4389.59       259.94 o                         
   0  10   1       7932.79       8350.87       492.04 o                         
   1  10   1        596.02        634.04        34.66 o                         
   2  10   1        804.90        825.46        59.45 o                         
   3  10   1       2906.27       3339.43       243.20 o                         
   4  10   1       1549.01       1627.83       134.71 o                         
  -4  11   1          0.51         -1.64         5.12 o                         
  -3  11   1         29.11         26.99         4.67 o                         
  -2  11   1          0.43          9.19         3.24 o                         
  -1  11   1         37.63         40.77         5.27 o                         
   0  11   1          9.78         14.13         2.50 o                         
   1  11   1         27.39         42.03         3.96 o                         
   2  11   1          3.80         11.08         3.43 o                         
   3  11   1         45.21         45.04         5.31 o                         
   4  11   1         23.27         35.56         6.97 o                         
  -4  12   1       1320.62       1309.03       112.13 o                         
  -3  12   1        960.45        989.78        72.81 o                         
  -2  12   1        178.66        177.16        14.27 o                         
  -1  12   1       2508.03       2413.30       201.64 o                         
   0  12   1       4416.41       4338.75       309.34 o                         
   1  12   1        481.18        522.41        36.86 o                         
   2  12   1        535.90        630.47        43.86 o                         
   3  12   1       1801.85       1776.61       122.79 o                         
   4  12   1       1002.15        826.03        70.08 o                         
  -4  13   1         70.24         66.54        13.23 o                         
  -3  13   1       2569.63       2490.06       180.55 o                         
  -2  13   1       4368.02       4270.19       371.96 o                         
  -1  13   1       1490.66       1598.98       117.45 o                         
   0  13   1        784.63        864.90        60.18 o                         
   1  13   1       3824.39       4262.05       311.79 o                         
   2  13   1       4048.77       3945.90       268.74 o                         
   3  13   1        417.49        441.56        33.68 o                         
  -3  14   1        345.75        371.55        33.24 o                         
  -2  14   1         16.88         32.29         5.71 o                         
  -1  14   1       1049.80       1084.49        75.50 o                         
   0  14   1       2435.46       2542.65       190.76 o                         
   1  14   1        107.61        116.05        12.43 o                         
   2  14   1        259.92        277.54        22.75 o                         
   3  14   1        734.65        722.16        68.68 o                         
  -3  15   1         49.15         72.01        10.02 o                         
  -2  15   1        160.51        170.27        14.28 o                         
  -1  15   1        110.55        128.71        13.05 o                         
   0  15   1         27.72         48.04         8.02 o                         
   1  15   1        268.21        312.63        28.37 o                         
   2  15   1        101.27        114.13        13.79 o                         
  -2  16   1        127.24        143.11        13.94 o                         
  -1  16   1       1626.33       1771.64       123.08 o                         
   0  16   1       2444.40       2617.21       222.28 o                         
   1  16   1        283.13        329.13        30.53 o                         
   2  16   1        208.18        233.35        56.50 o                         
  -1  17   1        658.26        652.57        70.56 o                         
   0  17   1        293.37        417.50        63.99 o                         
   1  17   1       1576.51       2353.44       503.51 o                         
  -5   0   2       3930.31       3998.22       368.22 o                         
  -4   0   2       6202.93       5660.90       487.95 o                         
  -3   0   2       1661.94       1808.10       117.94 o                         
  -2   0   2       3537.88       3766.12       273.37 o                         
  -1   0   2      30653.64      32062.07      6796.48 o                         
   1   0   2         83.12         78.83         7.98 o                         
   2   0   2       8462.09       8523.04       614.86 o                         
   3   0   2       9866.05       8676.60       948.97 o                         
   4   0   2       2987.54       2851.35       292.06 o                         
   5   0   2        107.63        113.06        19.50 o                         
  -5   1   2        761.12        870.95        75.22 o                         
  -4   1   2        976.09        892.24        43.68 o                         
  -3   1   2       6407.18       6350.48       307.84 o                         
  -2   1   2       4765.76       4847.77       248.14 o                         
  -1   1   2        712.75        695.44        38.36 o                         
   0   1   2       6802.52       6901.04       379.79 o                         
   1   1   2       5407.61       5096.20       245.38 o                         
   2   1   2       5521.40       5629.63       271.12 o                         
   3   1   2         41.18         50.42         3.79 o                         
   4   1   2       1858.20       1802.76       177.31 o                         
   5   1   2       1446.06       1614.31       123.38 o                         
  -5   2   2         61.00         81.19         7.77 o                         
  -4   2   2        320.71        339.13        30.03 o                         
  -3   2   2         23.01         31.69         5.12 o                         
  -2   2   2         33.92         40.45         2.73 o                         
  -1   2   2        512.03        502.51        52.93 o                         
   0   2   2        179.36        178.90         9.93 o                         
   1   2   2         42.72         41.42         2.85 o                         
   2   2   2          5.42          9.23         1.79 o                         
   3   2   2        368.16        360.57        17.80 o                         
   4   2   2         58.50         70.00         6.56 o                         
   5   2   2          4.05          4.93         4.09 o                         
  -5   3   2        823.58        786.00        52.17 o                         
  -4   3   2       1280.64       1213.87        67.10 o                         
  -3   3   2       8156.52       9024.72       432.95 o                         
  -2   3   2       8778.08       9094.95       441.56 o                         
  -1   3   2       1975.63       2057.83       150.98 o                         
   0   3   2       9980.02      10267.87       564.38 o                         
   1   3   2      13165.12      12623.83       632.33 o                         
   2   3   2       6288.20       5938.35       294.19 o                         
   3   3   2         44.15         55.40         4.02 o                         
   4   3   2       2789.49       2764.50       200.43 o                         
   5   3   2       1940.78       2074.48       234.91 o                         
  -5   4   2       3254.83       3087.21       225.79 o                         
  -4   4   2       5051.57       5034.48       274.89 o                         
  -3   4   2       1397.24       1519.61        78.31 o                         
  -2   4   2       3499.51       3426.81       174.74 o                         
  -1   4   2      20953.22      20944.16      2224.22 o                         
   0   4   2      18625.82      18775.23      1067.57 o                         
   1   4   2          7.12         13.37         3.73 o                         
   2   4   2       6523.85       6018.69       334.60 o                         
   3   4   2       8043.77       7986.70       419.72 o                         
   4   4   2       2385.96       2467.18       273.80 o                         
   5   4   2         67.42         70.67        12.39 o                         
  -5   5   2        264.33        289.02        22.86 o                         
  -4   5   2        300.85        334.00        25.34 o                         
  -3   5   2       2434.24       2956.22       151.37 o                         
  -2   5   2       2049.84       2073.71       112.23 o                         
  -1   5   2          2.39          6.36         1.23 o                         
   0   5   2       1106.15       1088.10        60.00 o                         
   1   5   2       1730.57       1553.50        98.28 o                         
   2   5   2       2668.04       2511.90       124.36 o                         
   3   5   2          2.06         10.20         4.67 o                         
   4   5   2        478.15        465.22        36.66 o                         
   5   5   2        681.34        536.35        79.55 o                         
  -5   6   2        460.64        446.92        34.34 o                         
  -4   6   2       1641.49       1753.00       128.20 o                         
  -3   6   2          5.39          9.31         2.60 o                         
  -2   6   2        354.66        349.71        18.76 o                         
  -1   6   2       3447.06       3259.19       173.18 o                         
   0   6   2       1101.88       1083.34        59.49 o                         
   1   6   2          0.94          2.88         1.81 o                         
   2   6   2        101.42        112.47         6.04 o                         
   3   6   2       2099.76       2130.09       177.18 o                         
   4   6   2        357.67        387.85        29.18 o                         
   5   6   2         12.83         26.42         8.74 o                         
  -5   7   2        403.24        357.74        28.20 o                         
  -4   7   2        828.65        855.24        63.21 o                         
  -3   7   2       6516.56       6509.04       361.10 o                         
  -2   7   2       9060.47       9427.68       468.54 o                         
  -1   7   2       1120.92       1143.74        65.72 o                         
   0   7   2       5750.33       5789.65       318.91 o                         
   1   7   2      14549.95      15236.56       875.21 o                         
   2   7   2       4735.01       4733.45       236.41 o                         
   3   7   2          0.03          3.14         2.96 o                         
   4   7   2       2197.88       2509.73       195.39 o                         
   5   7   2       1871.70       1733.84       145.75 o                         
  -5   8   2       1857.13       1758.91       150.11 o                         
  -4   8   2       2995.25       2783.15       201.21 o                         
  -3   8   2        776.81        879.68        52.68 o                         
  -2   8   2       2581.94       2582.89       132.89 o                         
  -1   8   2       8943.90       8467.16       503.85 o                         
   0   8   2       6357.27       5882.63       320.78 o                         
   1   8   2        201.30        198.90        11.40 o                         
   2   8   2       3351.77       3342.21       166.84 o                         
   3   8   2       4408.61       5249.45       341.26 o                         
   4   8   2       1350.94       1196.30       100.74 o                         
   5   8   2         17.41         35.02        12.86 o                         
  -5   9   2         13.73         14.05         6.86 o                         
  -4   9   2         14.57         18.03         4.98 o                         
  -3   9   2        241.12        235.59        15.32 o                         
  -2   9   2        264.10        272.55        14.88 o                         
  -1   9   2          3.96          8.93         2.79 o                         
   0   9   2         33.12         39.13         4.14 o                         
   1   9   2        256.21        237.69        17.52 o                         
   2   9   2        326.96        386.87        23.22 o                         
   3   9   2         23.31         25.52         4.62 o                         
   4   9   2         12.67         22.88         5.16 o                         
  -5  10   2        755.81        661.93        69.72 o                         
  -4  10   2       1786.27       1575.83       168.79 o                         
  -3  10   2         54.89         70.36         7.12 o                         
  -2  10   2        661.08        682.31        40.91 o                         
  -1  10   2       4187.51       4148.86       246.17 o                         
   0  10   2       1940.46       1854.74       115.72 o                         
   1  10   2         38.94         49.83         4.46 o                         
   2  10   2        726.73        691.40        50.96 o                         
   3  10   2       2401.35       2368.86       172.29 o                         
   4  10   2        496.49        592.92        96.19 o                         
  -4  11   2        358.09        354.31        31.53 o                         
  -3  11   2       4071.63       4046.71       293.23 o                         
  -2  11   2       5658.72       5523.01       324.77 o                         
  -1  11   2        381.47        381.15        34.59 o                         
   0  11   2       2410.22       2346.94       153.38 o                         
   1  11   2       9471.43       9205.02       632.20 o                         
   2  11   2       2639.80       2262.77       164.67 o                         
   3  11   2          8.93         19.45         7.73 o                         
   4  11   2       1199.66       1157.21        97.86 o                         
  -4  12   2       1278.43       1139.38        97.93 o                         
  -3  12   2        230.78        261.52        20.61 o                         
  -2  12   2       1008.81        988.25        72.33 o                         
  -1  12   2       2850.21       2844.12       250.88 o                         
   0  12   2       1569.42       1710.94       124.76 o                         
   1  12   2        159.56        176.74        14.03 o                         
   2  12   2       1031.41       1092.64        80.35 o                         
   3  12   2       1694.12       1640.43       127.81 o                         
  -4  13   2         13.86         11.52         7.97 o                         
  -3  13   2         50.79         55.50         9.56 o                         
  -2  13   2         18.30         18.86         4.17 o                         
  -1  13   2          0.02         12.75         5.37 o                         
   0  13   2         22.14         28.48         6.00 o                         
   1  13   2         18.64         30.31         5.06 o                         
   2  13   2         20.49         32.59         5.89 o                         
   3  13   2         11.14          7.54        12.57 o                         
  -3  14   2        163.17        201.63        22.58 o                         
  -2  14   2        582.51        555.51        42.03 o                         
  -1  14   2       2943.89       2883.98       209.61 o                         
   0  14   2       1845.12       1782.06       123.58 o                         
   1  14   2         47.42         71.14         9.49 o                         
   2  14   2       1038.67       1214.77       123.22 o                         
   3  14   2       1568.12       1476.37       216.40 o                         
  -3  15   2       1978.49       1893.59       188.32 o                         
  -2  15   2       2524.63       2232.13       210.55 o                         
  -1  15   2         83.84        106.30         9.88 o                         
   0  15   2        861.93        911.89        72.55 o                         
   1  15   2       3939.03       4216.24       543.73 o                         
   2  15   2       1238.46       1276.90       173.41 o                         
  -2  16   2        161.09        154.50        15.13 o                         
  -1  16   2        621.94        745.38        69.65 o                         
   0  16   2        262.89        318.88        41.32 o                         
   1  16   2         28.92         39.08        10.94 o                         
  -1  17   2          0.20          5.13        16.33 o                         
   0  17   2         78.83        131.09        37.12 o                         
  -5   1   3          1.44         10.86         6.39 o                         
  -4   1   3       1353.21       1321.88       150.96 o                         
  -3   1   3       6861.98       6636.24       341.20 o                         
  -2   1   3       5964.06       6122.79       313.64 o                         
  -1   1   3        417.98        457.19        25.47 o                         
   0   1   3       6189.42       6269.53       322.88 o                         
   1   1   3      14833.83      14044.44       660.66 o                         
   2   1   3       1286.02       1280.41        65.72 o                         
   3   1   3        680.34        676.19        35.14 o                         
   4   1   3       1741.23       1592.30       130.68 o                         
   5   1   3       1480.37       1339.90       112.38 o                         
  -5   2   3       3846.98       3882.68       280.68 o                         
  -4   2   3       5198.45       5215.99       385.55 o                         
  -3   2   3         19.39         25.07         2.59 o                         
  -2   2   3      11497.78      12138.79       623.27 o                         
  -1   2   3      16571.49      19239.10      2029.17 o                         
   0   2   3       6897.74       7045.69       387.21 o                         
   1   2   3        396.95        419.60        20.62 o                         
   2   2   3       9024.83       9964.78       510.48 o                         
   3   2   3       8083.53       8242.03       449.99 o                         
   4   2   3        822.87        925.62       128.24 o                         
   5   2   3        378.54        507.33        53.55 o                         
  -5   3   3          1.54          0.19         5.96 o                         
  -4   3   3        758.71        815.26        82.80 o                         
  -3   3   3       2566.07       2682.72       137.97 o                         
  -2   3   3       3634.47       3700.69       203.71 o                         
  -1   3   3         37.67         47.48         4.70 o                         
   0   3   3       4052.93       4107.26       236.61 o                         
   1   3   3       7720.71       7963.23       385.40 o                         
   2   3   3        473.94        490.27        25.49 o                         
   3   3   3        351.54        350.48        30.05 o                         
   4   3   3        880.46       1128.15       131.09 o                         
   5   3   3        633.75        574.43        58.76 o                         
  -5   4   3        235.64        284.76        23.09 o                         
  -4   4   3         72.58         87.24         7.41 o                         
  -3   4   3        147.07        163.43        10.04 o                         
  -2   4   3        840.85        815.90        53.69 o                         
  -1   4   3       1208.63       1349.93        98.89 o                         
   0   4   3        945.88        929.88        51.54 o                         
   1   4   3         12.94         21.51         2.11 o                         
   2   4   3       1763.05       1665.43        85.49 o                         
   3   4   3        114.59        119.35         9.74 o                         
   4   4   3         82.79         97.46         9.61 o                         
   5   4   3         17.93         34.40         7.14 o                         
  -5   5   3         20.83         38.81         7.88 o                         
  -4   5   3       1937.78       1982.46       144.59 o                         
  -3   5   3       9289.82       9562.00       690.33 o                         
  -2   5   3       4632.06       5493.75       358.40 o                         
  -1   5   3        404.38        405.09        32.59 o                         
   0   5   3       7103.27       6977.56       390.03 o                         
   1   5   3      12561.17      11585.16       590.68 o                         
   2   5   3       1993.45       2008.60       102.56 o                         
   3   5   3        536.34        566.60        41.83 o                         
   4   5   3       2536.42       2510.18       295.56 o                         
   5   5   3       1758.40       1831.91       153.96 o                         
  -5   6   3       2751.20       3107.40       264.06 o                         
  -4   6   3       3145.28       3207.46       234.42 o                         
  -3   6   3         14.41         12.49         2.49 o                         
  -2   6   3       5458.25       5824.95       422.57 o                         
  -1   6   3      12740.81      12926.94       942.45 o                         
   0   6   3       4632.89       4564.00       294.07 o                         
   1   6   3        472.00        492.46        34.34 o                         
   2   6   3       5700.03       5590.25       275.33 o                         
   3   6   3       5437.63       4813.33       351.59 o                         
   4   6   3        466.24        441.92        48.00 o                         
   5   6   3        252.77        250.38        40.65 o                         
  -5   7   3          1.59          4.99         6.96 o                         
  -4   7   3        252.42        274.88        21.52 o                         
  -3   7   3        374.40        419.39        26.70 o                         
  -2   7   3        837.00        835.94        69.67 o                         
  -1   7   3          0.38          4.07         3.29 o                         
   0   7   3       1089.11       1127.34        62.25 o                         
   1   7   3       1216.04       1224.89        63.18 o                         
   2   7   3        104.27        107.36         6.77 o                         
   3   7   3         48.87         65.13         6.69 o                         
   4   7   3        276.00        268.80        23.67 o                         
  -5   8   3        676.51        568.89        50.01 o                         
  -4   8   3        327.10        324.74        59.76 o                         
  -3   8   3        111.12        109.18         7.64 o                         
  -2   8   3       1717.22       1547.92       142.02 o                         
  -1   8   3       2609.09       2865.61       146.47 o                         
   0   8   3       1647.28       1613.68        96.73 o                         
   1   8   3        100.72        102.00        11.74 o                         
   2   8   3       2787.40       2481.52       147.54 o                         
   3   8   3        550.09        599.71        47.42 o                         
   4   8   3        192.71        171.20        15.93 o                         
  -5   9   3         94.49        126.18        16.55 o                         
  -4   9   3       1999.36       1658.29       220.40 o                         
  -3   9   3       6958.90       6840.57       404.21 o                         
  -2   9   3       3013.02       3378.96       285.24 o                         
  -1   9   3        132.00        153.42        11.43 o                         
   0   9   3       6439.63       6452.00       355.03 o                         
   1   9   3       6759.81       6273.76       357.02 o                         
   2   9   3       2093.94       2159.80       149.15 o                         
   3   9   3        307.88        359.69        30.81 o                         
   4   9   3       2485.26       3131.53       316.43 o                         
  -4  10   3       1077.52        801.34        68.75 o                         
  -3  10   3          0.05          3.04         2.97 o                         
  -2  10   3       1708.71       1810.10        99.75 o                         
  -1  10   3       5911.28       5549.45       451.31 o                         
   0  10   3       1966.23       1979.25       123.61 o                         
   1  10   3        305.94        301.82        19.21 o                         
   2  10   3       2469.45       2424.53       176.72 o                         
   3  10   3       2248.89       2170.70       293.37 o                         
   4  10   3        169.29        187.90        22.82 o                         
  -4  11   3         16.24         18.34         6.19 o                         
  -3  11   3          0.34         -1.86         4.26 o                         
  -2  11   3         18.67         20.17         3.03 o                         
  -1  11   3          0.09          3.31         3.24 o                         
   0  11   3         18.77         32.58         7.68 o                         
   1  11   3          0.54          8.19         3.29 o                         
   2  11   3          6.05          9.94         5.87 o                         
   3  11   3          1.78          6.95         7.65 o                         
  -4  12   3        588.02        655.89        56.84 o                         
  -3  12   3         13.34         18.29         4.53 o                         
  -2  12   3       1539.03       1433.00        93.60 o                         
  -1  12   3       3062.27       2859.68       215.00 o                         
   0  12   3       1158.84       1034.64        75.91 o                         
   1  12   3        104.52        124.98        10.35 o                         
   2  12   3       1950.45       2007.00       169.09 o                         
   3  12   3       1098.31       1274.66       163.00 o                         
  -3  13   3       3389.75       3783.43       394.34 o                         
  -2  13   3       1519.35       1389.09       165.64 o                         
  -1  13   3         19.11         18.49         5.62 o                         
   0  13   3       3744.83       3357.19       243.08 o                         
   1  13   3       3007.78       3222.11       236.12 o                         
   2  13   3       1176.57       1266.38       118.26 o                         
   3  13   3        156.07        136.16        23.12 o                         
  -3  14   3          7.84         10.75         7.01 o                         
  -2  14   3        440.11        447.52        53.77 o                         
  -1  14   3       1613.89       1228.19       144.94 o                         
   0  14   3        597.81        581.62        49.52 o                         
   1  14   3         87.57         90.44        12.02 o                         
   2  14   3        812.40        796.34       109.18 o                         
  -2  15   3         91.20        117.15        12.34 o                         
  -1  15   3          0.15          5.36         8.19 o                         
   0  15   3        144.36        151.53        19.15 o                         
   1  15   3        208.55        266.17        38.47 o                         
   2  15   3         11.51          8.41        11.44 o                         
  -1  16   3       2052.85       2059.18       162.36 o                         
   0  16   3        600.78        534.62        71.16 o                         
   1  16   3         69.93         68.18        26.58 o                         
  -5   0   4       4345.01       4286.93       513.78 o                         
  -4   0   4       1053.82       1004.15        93.60 o                         
  -3   0   4        620.97        650.54        48.12 o                         
  -2   0   4       9350.66       9684.66       913.89 o                         
  -1   0   4      19651.47      20070.48      1692.03 o                         
   0   0   4       1188.08       1123.31        81.20 o                         
   1   0   4       3396.03       3417.60       269.56 o                         
   2   0   4      10765.27      12503.82      1043.66 o                         
   3   0   4       3943.44       4232.03       614.30 o                         
   4   0   4         12.33         18.63         7.54 o                         
   5   0   4        733.69        767.17       112.67 o                         
  -5   1   4         25.61         36.76        10.84 o                         
  -4   1   4       2526.27       2575.00       186.73 o                         
  -3   1   4       4524.64       4531.36       232.99 o                         
  -2   1   4        499.48        507.21        27.02 o                         
  -1   1   4       1061.82       1041.70        57.66 o                         
   0   1   4       6563.75       6635.28       341.93 o                         
   1   1   4       3107.49       3204.07       159.82 o                         
   2   1   4        456.88        488.68        27.36 o                         
   3   1   4        749.61        760.31        67.10 o                         
   4   1   4       2110.33       2155.53       234.11 o                         
   5   1   4        359.10        357.48        38.57 o                         
  -5   2   4        100.82        122.29        14.91 o                         
  -4   2   4         53.27         59.50         5.99 o                         
  -3   2   4         81.15         91.46         5.78 o                         
  -2   2   4        168.82        184.45        16.53 o                         
  -1   2   4        209.78        221.90        17.09 o                         
   0   2   4          0.37          3.11         1.42 o                         
   1   2   4         44.69         58.77         3.77 o                         
   2   2   4         48.18         53.02         5.89 o                         
   3   2   4        202.91        214.18        18.92 o                         
   4   2   4          0.93          1.18         3.85 o                         
   5   2   4         17.96          6.09         7.79 o                         
  -5   3   4         70.05         86.73        20.68 o                         
  -4   3   4       3826.69       3480.06       226.40 o                         
  -3   3   4       5346.57       5203.86       285.63 o                         
  -2   3   4       1653.71       1753.40       185.13 o                         
  -1   3   4       1399.21       1362.37       100.58 o                         
   0   3   4      11414.46      11797.22       649.88 o                         
   1   3   4       5303.86       4892.79       236.27 o                         
   2   3   4        583.30        588.61        30.55 o                         
   3   3   4       1490.10       1642.76       198.41 o                         
   4   3   4       2737.00       2582.15       216.04 o                         
   5   3   4        546.53        586.16        86.74 o                         
  -5   4   4       3437.40       3570.38       761.39 o                         
  -4   4   4        980.82       1012.29        74.37 o                         
  -3   4   4        509.22        532.91        53.68 o                         
  -2   4   4       8468.82       8721.91       580.04 o                         
  -1   4   4      13297.93      14650.61      1076.19 o                         
   0   4   4        941.48        960.44        53.17 o                         
   1   4   4       2522.27       2562.04       123.93 o                         
   2   4   4       8582.47       9244.73       472.82 o                         
   3   4   4       3103.32       3051.12       280.10 o                         
   4   4   4         25.68         30.80         6.91 o                         
  -5   5   4         10.85          9.29        10.31 o                         
  -4   5   4        711.90        745.01        92.07 o                         
  -3   5   4       2345.87       2255.50       189.34 o                         
  -2   5   4         43.83         65.36         7.35 o                         
  -1   5   4        333.12        381.27        28.83 o                         
   0   5   4       1883.24       1720.69        98.93 o                         
   1   5   4       1355.05       1242.75        60.64 o                         
   2   5   4        112.78        128.47        14.01 o                         
   3   5   4        182.58        173.21        13.90 o                         
   4   5   4        820.12        830.68        70.01 o                         
  -5   6   4        604.09        539.30        58.30 o                         
  -4   6   4        337.05        342.67        70.35 o                         
  -3   6   4        371.51        396.94        34.76 o                         
  -2   6   4       1199.91       1309.80        97.29 o                         
  -1   6   4       1547.73       1677.33       127.93 o                         
   0   6   4         34.91         37.92         4.74 o                         
   1   6   4        324.89        359.51        19.31 o                         
   2   6   4        487.14        404.92        25.09 o                         
   3   6   4       1156.68       1145.41        89.79 o                         
   4   6   4          2.01          5.09         5.13 o                         
  -5   7   4        139.78        163.14        21.67 o                         
  -4   7   4       3108.50       3122.82       264.04 o                         
  -3   7   4       4606.78       4777.23       400.81 o                         
  -2   7   4       2016.89       2129.86       189.91 o                         
  -1   7   4       1420.72       1461.06       120.31 o                         
   0   7   4       9435.50       9400.55       518.47 o                         
   1   7   4       6173.26       5900.70       301.23 o                         
   2   7   4        257.20        279.03        21.09 o                         
   3   7   4       1601.99       1592.71       123.63 o                         
   4   7   4       2145.09       2738.97       550.45 o                         
  -5   8   4       1749.77       1209.74       263.75 o                         
  -4   8   4        835.26        765.70       106.50 o                         
  -3   8   4        364.11        433.44        55.91 o                         
  -2   8   4       5454.76       6702.32       698.36 o                         
  -1   8   4       5062.56       4621.37       455.60 o                         
   0   8   4        676.11        672.53        37.44 o                         
   1   8   4       1269.92       1201.86        72.12 o                         
   2   8   4       4341.57       4664.37       340.02 o                         
   3   8   4       1704.14       1721.56       134.89 o                         
   4   8   4         51.02         64.58        12.52 o                         
  -4   9   4         29.20         33.93         6.78 o                         
  -3   9   4        400.52        448.42        39.05 o                         
  -2   9   4          2.08          7.74         5.49 o                         
  -1   9   4          8.66          7.12         8.37 o                         
   0   9   4        165.34        178.05        12.52 o                         
   1   9   4        250.63        280.11        19.33 o                         
   2   9   4          0.15          4.55         3.90 o                         
   3   9   4         10.07         17.00         6.43 o                         
   4   9   4         79.66         89.53        18.26 o                         
  -4  10   4        456.12        473.22        72.42 o                         
  -3  10   4        343.25        326.63        29.26 o                         
  -2  10   4       1943.16       1768.56       218.34 o                         
  -1  10   4       2075.62       2053.78       434.26 o                         
   0  10   4        205.66        190.56        13.48 o                         
   1  10   4        618.79        600.26        42.15 o                         
   2  10   4       1129.45       1098.47        80.61 o                         
   3  10   4       1220.65       1239.49       209.52 o                         
  -4  11   4       1757.31       1554.21       192.84 o                         
  -3  11   4       3150.80       3272.83       275.60 o                         
  -2  11   4       1221.84       1132.57        96.33 o                         
  -1  11   4        977.38        842.42        88.91 o                         
   0  11   4       4964.19       4544.93       329.22 o                         
   1  11   4       4606.49       4319.82       294.84 o                         
   2  11   4         63.57         67.67        10.08 o                         
   3  11   4       1034.34       1080.53       112.34 o                         
  -3  12   4        202.40        240.17        32.25 o                         
  -2  12   4       2105.32       2025.85       171.18 o                         
  -1  12   4       1353.40       1119.76       117.65 o                         
   0  12   4        289.25        277.11        22.08 o                         
   1  12   4        439.89        448.43        34.35 o                         
   2  12   4       1334.74       1571.67       269.06 o                         
   3  12   4        724.99        775.04       113.99 o                         
  -3  13   4         18.58         31.53         8.02 o                         
  -2  13   4          2.96          1.61         5.41 o                         
  -1  13   4         22.45         24.56         7.11 o                         
   0  13   4         25.81         20.47         7.43 o                         
   1  13   4          4.29          3.56         6.04 o                         
   2  13   4         10.64         19.45        11.10 o                         
  -2  14   4       1676.18       1410.56       123.94 o                         
  -1  14   4       1600.08       1836.76       192.56 o                         
   0  14   4        286.93        267.90        30.37 o                         
   1  14   4        574.71        551.60        68.97 o                         
   2  14   4       1314.34        889.55       130.67 o                         
  -2  15   4        495.17        394.06        37.73 o                         
  -1  15   4        484.85        465.19       100.73 o                         
   0  15   4       2002.01       1684.58       176.64 o                         
   1  15   4       2100.71       1904.88       277.93 o                         
  -5   1   5        438.20        590.83       104.30 o                         
  -4   1   5       2673.76       2591.95       169.01 o                         
  -3   1   5       3101.35       3074.12       169.45 o                         
  -2   1   5         93.77        100.46         7.10 o                         
  -1   1   5       2856.40       2894.33       148.78 o                         
   0   1   5       6762.22       6713.09       345.46 o                         
   1   1   5       3073.58       2999.27       149.59 o                         
   2   1   5        144.50        183.12        35.52 o                         
   3   1   5       1663.89       1824.66       238.27 o                         
   4   1   5       1226.85       1399.03       144.19 o                         
  -5   2   5       2159.23       2644.90       398.73 o                         
  -4   2   5        524.77        458.95        73.73 o                         
  -3   2   5       3229.24       3351.23       322.76 o                         
  -2   2   5      11352.02      11610.12       756.55 o                         
  -1   2   5       4128.80       4124.60       246.23 o                         
   0   2   5         98.99        115.31         6.73 o                         
   1   2   5       5752.72       5676.63       283.03 o                         
   2   2   5       5815.54       5780.51       901.48 o                         
   3   2   5       1739.30       2070.03       531.18 o                         
   4   2   5         45.90         69.11         9.76 o                         
  -5   3   5        230.07        320.35        56.52 o                         
  -4   3   5       1424.29       1358.55       133.07 o                         
  -3   3   5       1029.06       1158.72        99.73 o                         
  -2   3   5        280.30        305.22        24.80 o                         
  -1   3   5       1509.65       1544.80       113.16 o                         
   0   3   5       3844.32       3863.33       197.44 o                         
   1   3   5       1424.10       1488.28        77.23 o                         
   2   3   5         39.49         44.14         5.96 o                         
   3   3   5       1132.82       1044.18        88.07 o                         
   4   3   5        446.15        447.95        47.56 o                         
  -5   4   5         77.63         88.48        27.98 o                         
  -4   4   5         15.51         22.14         7.37 o                         
  -3   4   5        107.71        135.86        24.52 o                         
  -2   4   5        610.98        569.30        42.24 o                         
  -1   4   5        521.52        523.90        39.40 o                         
   0   4   5         22.81         31.08         3.16 o                         
   1   4   5        531.54        557.12        29.46 o                         
   2   4   5        632.88        665.27        49.00 o                         
   3   4   5         12.63         20.15         5.03 o                         
   4   4   5          0.15         -5.52        12.46 o                         
  -5   5   5        494.04        525.63        85.32 o                         
  -4   5   5       3413.52       3783.70       394.10 o                         
  -3   5   5       4198.70       4051.58       341.42 o                         
  -2   5   5          4.27         23.31         6.19 o                         
  -1   5   5       3331.48       3509.42       381.04 o                         
   0   5   5       7029.71       6718.43       358.37 o                         
   1   5   5       3225.95       3161.13       196.71 o                         
   2   5   5        103.53        131.67        11.54 o                         
   3   5   5       1714.91       1945.41       163.00 o                         
   4   5   5       1865.88       1555.51       160.96 o                         
  -5   6   5       1632.64       1425.99       218.51 o                         
  -4   6   5        208.93        242.00        27.81 o                         
  -3   6   5       1812.06       1619.42       137.74 o                         
  -2   6   5       6684.97       7022.46       725.73 o                         
  -1   6   5       3800.84       3868.48       304.04 o                         
   0   6   5         18.42         24.11         3.44 o                         
   1   6   5       3624.03       3239.13       207.91 o                         
   2   6   5       4170.84       4532.83       350.10 o                         
   3   6   5       1162.27       1405.74       283.07 o                         
   4   6   5         72.95         76.87        15.42 o                         
  -4   7   5        420.70        498.47        54.00 o                         
  -3   7   5         86.01         95.15         9.87 o                         
  -2   7   5        224.55        304.07        33.60 o                         
  -1   7   5        472.18        494.84        52.63 o                         
   0   7   5        856.83        867.57        81.72 o                         
   1   7   5        194.95        218.96        16.62 o                         
   2   7   5          3.46          2.02         4.57 o                         
   3   7   5        404.93        434.54        46.70 o                         
   4   7   5         68.78         60.32        15.89 o                         
  -4   8   5         27.31         45.79        10.04 o                         
  -3   8   5        336.96        359.77        31.72 o                         
  -2   8   5       1444.33       1840.30       210.78 o                         
  -1   8   5       1265.18       1489.49       155.05 o                         
   0   8   5          2.77          2.17         5.03 o                         
   1   8   5        988.27        917.09        67.52 o                         
   2   8   5       1483.33       1673.01       130.25 o                         
   3   8   5         83.19         98.13        14.76 o                         
  -4   9   5       2940.16       2872.30       299.93 o                         
  -3   9   5       3234.16       3211.92       270.61 o                         
  -2   9   5          2.49         16.65         6.78 o                         
  -1   9   5       2583.47       2571.51       268.87 o                         
   0   9   5       5303.69       5046.91       522.09 o                         
   1   9   5       2097.98       1995.08       146.05 o                         
   2   9   5         17.02          6.54         6.68 o                         
   3   9   5       1379.44       1311.89       136.41 o                         
  -4  10   5         25.61         28.80        11.48 o                         
  -3  10   5        578.94        562.98        81.03 o                         
  -2  10   5       2484.81       2270.18       269.68 o                         
  -1  10   5       2372.32       2208.98       269.72 o                         
   0  10   5          5.40          3.72         4.61 o                         
   1  10   5       1390.65       1288.58        89.85 o                         
   2  10   5       2090.65       2138.76       272.94 o                         
   3  10   5        477.07        421.43        62.96 o                         
  -3  11   5          2.13         10.41         7.63 o                         
  -2  11   5         26.59         30.39         6.13 o                         
  -1  11   5         20.94         23.69         6.31 o                         
   0  11   5          5.47         12.86         6.94 o                         
   1  11   5          0.66          6.23         9.27 o                         
   2  11   5         18.58         20.82         9.76 o                         
  -3  12   5        442.04        424.23        37.61 o                         
  -2  12   5       1618.08       1749.88       148.33 o                         
  -1  12   5       1363.50       1249.01       131.12 o                         
   0  12   5          7.56          3.70         7.07 o                         
   1  12   5        807.82        828.43       103.31 o                         
   2  12   5       1475.39       1343.71       196.24 o                         
  -2  13   5          9.88         20.42         6.52 o                         
  -1  13   5       1381.54       1466.39       176.26 o                         
   0  13   5       2930.34       3136.70       376.19 o                         
   1  13   5       1007.55       1169.30       171.23 o                         
  -2  14   5        638.82        499.53       159.97 o                         
  -1  14   5        838.83        569.12       192.31 o                         
   0  14   5          5.87          2.58        10.60 o                         
   1  14   5        361.09        390.01        58.72 o                         
  -5   0   6       1267.36       1389.50       301.50 o                         
  -4   0   6        128.52        165.86        41.38 o                         
  -3   0   6       3125.74       2411.23       291.56 o                         
  -2   0   6       6625.36       6384.99       495.57 o                         
  -1   0   6       3600.41       3433.87       300.59 o                         
   0   0   6       1290.13       1228.59        89.83 o                         
   1   0   6       4894.63       5309.57       492.44 o                         
   2   0   6       4807.03       6190.96       898.47 o                         
   3   0   6        232.22        237.91        37.14 o                         
  -5   1   6        738.81        917.68       142.47 o                         
  -4   1   6       1808.95       1332.39       218.78 o                         
  -3   1   6       1068.72       1104.32       263.41 o                         
  -2   1   6        232.38        250.21        32.95 o                         
  -1   1   6       2947.46       2763.87       152.25 o                         
   0   1   6       2477.18       2237.84       115.54 o                         
   1   1   6        513.06        529.03        38.22 o                         
   2   1   6        269.29        301.67        38.83 o                         
   3   1   6       1110.03       1285.92       187.90 o                         
  -5   2   6         44.05         77.27        27.95 o                         
  -4   2   6          5.75          2.72        11.68 o                         
  -3   2   6         65.37         59.13        21.35 o                         
  -2   2   6        171.53        179.19        14.72 o                         
  -1   2   6         10.85         14.26         5.97 o                         
   0   2   6         28.35         35.04         4.10 o                         
   1   2   6         45.45         51.94         7.35 o                         
   2   2   6         73.63        114.55        18.09 o                         
   3   2   6         13.93         12.16         9.63 o                         
  -4   3   6       2647.26       3216.00       685.26 o                         
  -3   3   6       1249.13       1194.11       101.74 o                         
  -2   3   6         94.70        121.11        15.03 o                         
  -1   3   6       4671.76       4206.93       415.04 o                         
   0   3   6       4401.18       4055.03       251.86 o                         
   1   3   6        712.70        687.45        54.78 o                         
   2   3   6        390.78        494.57        51.92 o                         
   3   3   6       2085.55       2338.10       340.26 o                         
  -4   4   6         64.48         63.09        23.96 o                         
  -3   4   6       2852.51       2507.77       211.82 o                         
  -2   4   6       5442.86       5276.56       444.36 o                         
  -1   4   6       2509.79       2358.43       245.84 o                         
   0   4   6        920.62        818.57        82.88 o                         
   1   4   6       4106.54       4188.13       384.96 o                         
   2   4   6       3697.37       3860.26       467.81 o                         
   3   4   6        216.80        222.63        35.04 o                         
  -4   5   6        651.05        705.47       161.16 o                         
  -3   5   6        604.92        587.51        51.12 o                         
  -2   5   6        245.06        279.58        25.13 o                         
  -1   5   6        817.64        829.56       164.85 o                         
   0   5   6        845.86        827.59        87.06 o                         
   1   5   6        266.89        292.04        26.54 o                         
   2   5   6        166.88        185.96        25.90 o                         
   3   5   6        235.65        362.21        54.94 o                         
  -4   6   6         25.31         46.10        13.51 o                         
  -3   6   6        433.38        465.44        93.30 o                         
  -2   6   6       1148.18       1144.49       120.28 o                         
  -1   6   6         96.19         97.19        13.31 o                         
   0   6   6        127.47        170.65        36.94 o                         
   1   6   6        414.81        461.21        41.00 o                         
   2   6   6        484.74        530.50        77.14 o                         
   3   6   6         83.12        108.20        20.45 o                         
  -4   7   6       2518.71       3192.91       648.60 o                         
  -3   7   6       1089.14       1097.46       200.51 o                         
  -2   7   6         53.94         87.90        12.65 o                         
  -1   7   6       4031.22       3643.42       378.00 o                         
   0   7   6       4804.75       4354.54       453.14 o                         
   1   7   6        634.69        621.03        60.48 o                         
   2   7   6        463.70        410.08        51.64 o                         
   3   7   6       2088.84       1930.90       281.33 o                         
  -4   8   6          2.94          5.23        21.45 o                         
  -3   8   6       1983.69       2096.61       219.82 o                         
  -2   8   6       3166.12       3518.74       367.47 o                         
  -1   8   6        883.73        883.93       102.09 o                         
   0   8   6        283.73        283.67        31.85 o                         
   1   8   6       2476.37       2138.64       197.80 o                         
   2   8   6       1794.25       1421.82       207.50 o                         
   3   8   6        161.22        146.51        24.21 o                         
  -3   9   6        121.94        144.61        19.35 o                         
  -2   9   6         66.87         63.98        11.15 o                         
  -1   9   6         34.53         47.47         9.38 o                         
   0   9   6        113.71        117.11        16.96 o                         
   1   9   6         60.01         56.54        15.07 o                         
   2   9   6         57.60         71.42        15.73 o                         
  -3  10   6        726.78        739.99        79.47 o                         
  -2  10   6       1613.61       1555.06       132.00 o                         
  -1  10   6        190.54        170.43        22.94 o                         
   0  10   6        107.06        144.55        23.14 o                         
   1  10   6        948.11        862.62       126.65 o                         
   2  10   6        710.81        891.85       131.22 o                         
  -3  11   6        764.09        865.71       135.16 o                         
  -2  11   6         61.50         89.97        10.81 o                         
  -1  11   6       2280.86       2213.87       266.42 o                         
   0  11   6       3357.54       3612.57       524.84 o                         
   1  11   6        417.98        494.27        73.78 o                         
  -2  12   6       1279.35       1177.55       109.75 o                         
  -1  12   6        176.19        189.08        28.67 o                         
   0  12   6         43.28         55.31        12.82 o                         
   1  12   6        970.60        776.24       114.79 o                         
  -1  13   6         35.10         36.52        11.57 o                         
   0  13   6          5.33         -0.78        12.38 o                         
  -4   1   7       1608.70       1930.30       291.48 o                         
  -3   1   7        213.63        253.33        48.13 o                         
  -2   1   7        737.11        684.71       268.72 o                         
  -1   1   7       2497.57       1904.32       465.40 o                         
   0   1   7       2653.03       2601.93       278.69 o                         
   1   1   7          5.76          6.36         7.56 o                         
  -4   2   7        422.25        565.74        90.90 o                         
  -3   2   7       4147.31       3176.06       886.97 o                         
  -2   2   7       3941.63       3792.50       642.27 o                         
  -1   2   7         75.83         83.40        13.16 o                         
   0   2   7       1296.66       1329.67       113.37 o                         
   1   2   7       4350.46       4705.40       397.32 o                         
  -4   3   7        720.11        696.22       109.38 o                         
  -3   3   7         86.03         72.21        46.76 o                         
  -2   3   7        206.05        136.57        58.19 o                         
  -1   3   7       1400.29       1295.11       171.71 o                         
   0   3   7       1466.77       1390.42       166.51 o                         
   1   3   7          0.55         -1.73         8.27 o                         
  -4   4   7          8.73          7.25        19.44 o                         
  -3   4   7        326.37        443.38        99.40 o                         
  -2   4   7        114.73        110.33        15.41 o                         
  -1   4   7         94.62        100.02        14.65 o                         
   0   4   7        113.48        146.69        24.21 o                         
   1   4   7        462.76        396.17       111.21 o                         
  -4   5   7       2015.57       2243.98       339.47 o                         
  -3   5   7        307.07        215.70        94.10 o                         
  -2   5   7       1125.01       1376.23       145.07 o                         
  -1   5   7       3141.89       3141.13       327.51 o                         
   0   5   7       2493.58       2628.34       273.18 o                         
   1   5   7         29.37         10.88        19.48 o                         
  -3   6   7       2407.19       2351.07       245.38 o                         
  -2   6   7       2785.44       2891.09       302.79 o                         
  -1   6   7        117.19        147.12        38.44 o                         
  -3   7   7         16.23         28.55        17.28 o                         
  -2   7   7         14.57         32.34        12.92 o                         
  -1   7   7        423.79        536.97       119.06 o                         
  -3   8   7        782.08        763.12       119.21 o                         
  -2   8   7        394.26        366.69        47.06 o                         
  -1   8   7        158.41        171.45        44.01 o                         
  -2   9   7        845.83        776.09        95.02 o                         
  -2  10   7       1274.85       1051.36       227.35 o                         
  -3   0   8       2672.52       4497.32       958.97 o                         
  -3   1   8          1.03          3.31        17.90 o                         
  -3   2   8         35.77         75.27        27.40 o                         
  -3   3   8          3.93         13.66        24.36 o                         
  -3   4   8       2378.06       2278.62       342.85 o                         
                                                                                
