# Supplementary material for: Formamidinium iodide: crystal structure and phase transitions
Source: Acta Crystallogr E Crystallogr Commun. 2017 Mar 24;73(Pt 4):569–72. doi: 10.1107/S205698901700425X (PMC5382624; doi:10.1107/S205698901700425X)
Supplement: Supplementary file 3 [file e-73-00569-Isup3.cml]

<?xml version="1.0" ?>
<cml>
<molecule id="m1">
  <atomArray>
    <atom id="a1" elementType="N"
          x2="-4.454999923706055" y2="0.33000001311302196" />
    <atom id="a2" elementType="C" formalCharge="1"
          x2="-3.121320801878019" y2="1.1000000131130219" />
    <atom id="a3" elementType="N"
          x2="-1.7876416800499833" y2="0.33000001311302196" />
    <atom id="a4" elementType="I" formalCharge="-1"
          x2="4.565000057220459" y2="-0.054999999701976776" />
  </atomArray>
  <bondArray>
    <bond atomRefs2="a1 a2" order="1" />
    <bond atomRefs2="a2 a3" order="1" />
  </bondArray>
</molecule>
</cml>
